# Supplementary material for: Identification and characterization of a new family of long satellite DNA, specific of true toads (Anura, Amphibia, Bufonidae)
Source: Sci Rep. 2022 Aug 17;12:13960. doi: 10.1038/s41598-022-18051-9 (PMC9385698; doi:10.1038/s41598-022-18051-9)
Supplement: Supplementary file 8 — Supplementary Table S1. [file 41598_2022_18051_MOESM8_ESM.xlsx]

## Sheet: Sequences
Supplementary Table S1. Information about all BamHI-800 sequences used in this work
Sample	ID	Origin	Name	Variant	Size	Symbol Fig. S3	Symbol Fig. 3 and 4	Accession Number	Sequence
Bufo bufo (Bologna, Italy)	H2	Band	Bbuf.BH2_B-86	V1	810	l	l	ON491183	GGATCCATGCACATCAACAGGTATGGGTGCCAATCAACAGGTAAGGGTGCGTTTTTGTGTGTGTCAAACAAAGGTGTCAGTTTATGGAAAGATTTGTTTGATGAAAAATTGGCGCTTCTGTGCAAAATGGAATACTGACCAGCGTCTATTAGCAGGCCCAGAACACAAAAGCCTTTTTATTTTTTTCTAACGGTATGGCCATATAAACTCCAAGAGTACCCCTCTTTACCCTGTGTCGCAACTTGGGGGAAAGAAGCGGCCTCCCACGGAGCTATGCCTTTTCTGGTTTTTGCTTTTTGGCCACTGCAATGCAGGTGCAGATAAGTTTATCATCTGCAACTCACCACCTATCATGAGATACCATACCTTTTATGGATTATTGTAGCTGGCAGAATGAGA…
			Bbuf.BH2_B-88	V1	789 (D23-3’)	l	l	ON491184	GGATCCATGCACATCAACAGGTATGGGTGCCAATCAACAGGTAAGGGTGCGTTTTTGTTTGTGTCAAACAAAGGTGTCAGTTTTTGGAAAGATTTGTTTGAGAAAAAATTGTCGCTTCTGTGCAAAATGGAATACTGTCCAGCGTCTATTAGCAGGCCCAGAACACAAAAGCCTTCTTATTTGTTTCTGAAGGTATGACCATATAAACTCCAATAGTACCCCTCTTTACCCTCTGTCGCAACTTGGAGGAAAGAAGCGGCCACCGACGGAGCTATGCCTTTTTTGGTTTTTGCTTTTTGGCCACTGCAATGCAGGTGCAGATCAGTTTATCGTCTGCAACTCAACACCTATCATGAGATACCATACCTTTTATGGTTTTTTGTAGCTGGCAGAATGAGA…
			Bbuf.BH2_B-89	V1	810	l	l	ON491185	GGATCCATGCACATCAACAGGTATGGGTGCCAATCAACAGGTAAGGGTGCGTGTTTGTGTGTGTCAAAGAAAGGTGTCAGTTTATGGAAAGATTTGTTTAAGGAAAAATTGGCGCTTTTGTGCAAAATGGAATACTGTCCAGCGTCTATAAGCAGGCCCAGAACACAAAAGCCTTCTAATCTGTTTCTGACGGTATGGCCATATAACCTCCAAGAGTACCCCTCTTTACCCTCTGTCGCAACTTGGGGGAAATAAGCGGCCACCGCCGGAGCTATGCCTTTTCTTTTTTTTGCTTTTTGACCACTGCAATGCAGGTGCAGATCATTTTGTCGTCTTCAACTCACCACCTATCATGAGATACCATACCTTTTATGGATTTTTTTAGCTGGCAGAATGAGA…
			Bbuf.BH2_B-95	V1	811	l	l	ON491186	GGATCCATGCACATCAACAGGTATGGGTGCCAATCAACAGGTAAGGGTGCGTGTTTGTGTGTGTCAAAGAAAGGTGTCAGTTTATGGAAAGATTTGTTTAAGGAAAAATTGTCGCTTTTGTGCAAAATGGAATACTCTCCAGCGTCTATTAGCAGGCCCAGAATACAAAAGCCTTCTTATCTGTTTCTGACGGTATGGCCATATAAACTCCAAGAGTACCCCTCTTTATTCTCTGTCGCAACTTGGGGGAAAGAAGCGGCCACCGACGGAGAATATGCCTTTTCTGTTTTTTGCTTTTTGGTCACTGCAATGCAAGTGCAGATCAGTTTATCGTCTGCAACTCAACACCTATCATGAGATACCATACCTTTTATGGTTTATTGTAGCTGGCAGAATGAG…
			Bbuf.BH2_B-105	V1	811	l	l	ON491187	GGATCCATGCACATCAACAGGTATGGGTGCCAATCAACAGGTAAGGGTGCGTGTTTGTGTGTGTCAAAGAAAGGTGTCAGTTTATGGAAAGATTTGTTTAAGGAAAAATTGGAGCTTTTGTGCAAAATGGAATACTGTCCAGCGTCTATAAGTAGGCCCAGAACACAAAAGCCTTCTAATCTGTTTCTGACTGTATGGCCATATAAACTCCAAGAGTACCCCTCTTTACCCTCTGTCGCAAGTTGGGGGAAAGAAGCGGCCACCGCCGGAGCTATGCCTTTTCTTTTCTTTGCTTTTTGGCCACTGCAATGCAGGTGCAGATCATTTTATCGTCTACAACTCACCACCTATCATGAGATACCATACCTTTTATGGATTTTTTTAGCTGGCAGAATGAGA…
			Bbuf.BH2_B-113	V1	811	l	l	ON491188	GGATCCATGCACATCAACAGGTATGGGTGCCAATCAACAGGTAAGGGTGCGTGTTTGTGTGTGTCAAAGAAAGGTGTCAGTTTATGGAAAGATTTGTTTAAGGAGAAATTGGCACTTTTGTGCAAAATGGAATGCTGTCCAGCGTCTATTAGCAGGCCCAGAATACAAAAGCCTTCTTATCTGTTTCTGACGGTATGGCCATATAAACTCCAAGAGTACCCCTCTTTATTCTCTGTCGCAACTTGGGGGAAAGAAGCGGCCACCGACGGAGAATATGCCTTTTCTGTTTTTTGCTTTTTGGCCACAGCAATGCAGGTGCAGATCAGTTTATCGTCTGCAACTCAACACCTATCATGAGATACCATACCTTTTATGGTTTATTGTAGCTGGCAGAATGAG…
			Bbuf.BH2_B-118	V1	492 (D312-5’) (*)				GGATCCACACCTGACTGAAGAATGAAGGATCATGGCTGCTGCCAGGAAGAAAAACAGCAAGGGTCTATTGTGATGTCATCATCCATAGATGCTGAAGGGTTCCATTGTGACACGCTCAGTGTTCCATCTATTGAAATTTTCATGGAGGCTGCCATATTGATTTTCTGGAGGCAGCCATTTTGTTTTGCAGTTAAACAGAGCTGTCATTTCAATAGATAAGAAATGCTGGGAAGGGTTAGGATTTTAGGCACAGAAGTCAGCATGGATGTATTCTAGTTTCTGAGCACTATTATTTATAGCTACAATGAAATTCTGCGTTATTAACCTGCTTTTGTATTCCTGGAGCAGGTAGAGCAATTGCAGAGGTGCTAAGTACATTCCATAATAGCACAGAACTTT…
Bufo spinosus (Morocco)	KA071	PCR F1/R1	Bspi.M_PCR11-1	V1	810	l	l	ON491189	GGATCCATGCACATCAACAGGTATGGGTGCCAATCAACAGGTAAGGGTGCGTGTTTGTGTGTGTCAAAGAAAGGTGTCAGTTTATGGAAAGATTTGTTTAAGGAAAAATTGGCGCTTTTGTGCAAAATGGAATACTGTCCAGCGTCTATAAGCAGGCCCAGAACACAAAAGCCTTCTAATCTGTTTCTGACGGTATGGCAATATAAACTCCAGGAGTACCCCTCTTTACCCTCTGTCGCAACTTGGGGGAAAGAAGCGGCCACCGCCGGAGCTATGCCTTTTCTTTTTTTTGCTTTTTGGCCACTGCAATGCAGGTGCAGATCATTTTATCGTCTTCAACTCACCACCTATCATGAGATACCATACCTTTTATGGTTTATTGTAGCTGGCAGAATGAGA…
			Bspi.M_PCR11-2	V1	809	l	l	ON491190	GGATCCATGCACATCAACAGGTATGGGTGCCAATCAACAGGTAAGGGTGTGTTTTTGTGTGTGTCAAACAAAGGTGTCAGTTTATGGAAAGATTGGTTTGATGAAAAATTGGCGCTTCTGTGCAAAATGGAATACTGACCAGCGTCAATTAGCAGGCCCAGAACGCAAAAGCCTTTTTATTTTTTTCTAACGGTATGGCCATATAAACTCCAAGAGTACCCCTCTTTACCCTGTGTCGCAACTTGGGGGAAAGAAGCGGCCACCCACGGAGCTATGCCTTTTCTGGTTTTTGCTTTTTGGCCACTGCAATGCAGGTGCAGATCAGTTTATCATCTGCAACTCACCACCTATCATGAGATACCATACCTTTTATGGATTTTTGTAGCTGGCAGAATGAGA…
			Bspi.M_PCR11-4	V1	808	l	l	ON491191	GGATCCATGCACATCAACAGGTATGGGTGCCAATCAACAGCTAAGGGTGCGTGTTTGTGTGTGTCAAAGAAAGGTGTCAGTTTATGGAAAGATTTGTTTAAGGAAAAATTGGCGCTTTTGTGCAAAATGGAATACTGTCCAGCGTCTATAAGCAGGCCCAGAACACAAAAGCCTTCTAATGTGTTTCTGACGGTATGGCCATATAAACTCCAAGAGTACCCCTCTTTACCCTCTGTCGCAACTTGGGGGAAAGAAGCGGCCACCGCCGGAGCTATGTCTTTCCTTTTTTTGCTTTTTGGCCACTGCAATGCAGGTGCAGATCATTTTATCGTCTTCAACTCACCACCTATCATGAGATACCATGCCTTTTATGGATTTTTTTAGCTGGCAGAATGAGAA…
			Bspi.M_PCR11-5	V1	810	l	l	ON491192	GGATCAGTTTATCATCTGCAACTCACCACCTATCATGAGATACCATACCTTTTATGGATTATTGTAGCTGGCAGAATGAGAATGTGCCTGTTGTCCAATCAAAGTTCTGTGCTATTATGGAATGTACTTAGCACCTCTGCAATTGCTCTACCTGCTCCAGGAATACAAAAGCAGGTTCTAACGCAGAATTTCATTGTAGCTATAAATAATAGTGCTCAGAAACTAGAATACATCCATGCTGACTTCTGTGCCTAAAATCCTAACCCTTCCCAGCATTTCTTATCTATTGAAATGACAGCTCTGTTTAACTGCAAAACAAAATGGCTGCCTCCAGAAAATCAATATGGCAGCCTCCATGAAAATTTCAATAGATGGAACACTGAGCGTGTCACAATGGAA…
			Bspi.M_PCR11-6	V1	808	l	l	ON491193	GGATCCATGCACATCAACAGGTATGGGTGCCAATCAACAAGTAAGGGTGTGTTTTGTGTGTGTCAAACAAAGGTGTCAGTTATGGAAAGATTTGTTTGATAAAAAATTGGCGCTTCTGGGCAAAATGGAATACTGACCAGCGTCTATCAGCAGGCCCAGAACGCAAAAGCCTTTTTATTTTTTTCTAACGGTATGGCCATATAAACTCCAAGAGTACCCCTCTTTTCCCTGTGTCGCAAATTGGGGGAAAGAAGCGGCCACCCACGGAGCTATGCCTTTTCTGGTTTTTGCTTTTTGGCCACTGCAATGCAGGTGCAGATCAGTTTATCATCTGCAACTCACCACCTATCATGAGATACCATACCTTTTATGGATTATTGTAGCTGGCAGAATGAGAAT…
Bufo spinosus (Cañada, Jaén, Spain)	KA073	PCR F1/R1	Bspi.S1_PCR11-1	V1	809	l	l	ON491194	GGATCCATGCACATCAACAGGTATGGGTGCCAATCAACAGGTAAGGGTGTGTTTTGTATGTGTCAAACAAAGGTGTCAGTTTATGGAAAGATTTGTTTGATGAAAAATTGGCGCTTCTGTGCAAAATGGAATACTGACAAGCGTCTATTAGCAAGCCCAGAACGCAAAAGCCTTTTTATTTTTTTCTAACGGTATGGCCATATAAACTCCAAGAGTACCCCTCTTTACACTGTGTCGCAACTTTTGGGAAAGAAGCGGCCACCCACGGAGCTATGCCTTTTCTGGTTTTTCCTTTTTGGCCACTGCAATGCAGGTGCAGATCAGTTTATCATCTGCAACTCACCACCTATCATGAGATACCATACCTTTTATGGATTATTGTAGCTGGCAGAATGAGAA…
			Bspi.S1_PCR11-2	V1	810	l	l	ON491195	GGATCCATGCACATCAACAGGTATGGGTGCCAATCAACAGGTAAGGGTGCGTGTTTGTGTGTGTCAAACAAAGGTGTCAGTTTATGGAAAGATTTGTTTGATGAAAACTTGGCGCTTCTGTGCAAAATGGAATAACGACCAGCATTTATTAGCAGGCCCAGAACGCAAAAGCCTTTTTATTTTTTTCTAACGATATGGCCATATAAACTCCAAGAGTACCCCTCTTTACCCTGTGTCGCAACTTGGGGGAAAGAAGCGGCCACCCACGGAGCTATGCCTTTTCTGGTTTTTACTTTTTGGCCACTGCAATGCAGGTGCAGATCAGTTTATCATCTGCAACTCACCACCTATCATGAGATACCATACCTTTTATGGATTATTGTAGCTGGCAGAATGAGA…
			Bspi.S1_PCR11-3	V1	810	l	l	ON491196	GGATCCATGCACATCAACAGGTATGGGTGCCAATCAACAGGTAAGGGTGCGTGTTTGTGTGTGTCAAAGAAAGGTGTCAGTTTATGGAAAGATTTGTTTAAGGAAAAATTGGCGCTTTTGTGCAAAATGGAATACTGTACCGCGTCTATAAGCACGCCCAGAACACAAAAGCCTTCTAATCTGTTTCTGACGGTATGGCCATATAAACTCCAAGAGTACCCCTCTTTACCCTCTGTCGCAACTTGGTGGAAAGAAGCGGCCACCGCCGGAGCTATGCCTTTTCTTTGTTTTGCTTTTTGGCCACTGCAATGCAGGTGCAGATCATTTTATCGTCTTCAACTCACCACCTATCATGAGATACCATACCTTTTATGGATTTTTTTAGCTGGCAGAATGAGA…
			Bspi.S1_PCR11-4	V1	809	l	l	ON491197	GGATCCATGCACATCAACAGGTATGGGTGCCAATCAACAGGTAAGGGTGCGTTTTGTGTGTGTCAAACAAAGGTGTCAGTTTATGGAAAAATTTGTTTGATGAAAAATTGGCGCTTCTGTGCAAAATGGAATACTGACCAGCGTCTATTAGCAGGCCCAGAAAGCAAAAGCCTTTTTATTTTTTTCTAACGGTATGGCCATATAAACTCCAAGAGTACCCCTCTTTACCCTGTGTCGCAACTTGGGGGAAAGAAGCGGCCACCCACGGAGCTATGCCTTTTCTGGTTTTTGCTTTTTGGCCACTGCAATGCAGGTGCAGATCAGTTTATCGTCTTCAACTCACCACCTATCATGAGATACCATACATTTTCTGGATTTTCTTAGCTGGCAGAATGAGAA…
			Bspi.S1_PCR11-6	V1	810	l	l	ON491198	GGATCCATGCACATCAACAGGTATGGGTGCCAACCAACAGGTAAGGGTGCGTTTTTGTGTGTGTCAAACAAAGGTGTCAGTTTATGGAAAGATATGTTTGATGAAAAATTGGCGCTTCGGTGCAAAATGGAATACTGACCAGCGTCTATAAGCAGGTCCAGAACACAAAAGCCTTCTAATCAGTTTCTGACGGTATGGCCATATAAACTCCAAGAGTACCCCTCTTTACCCTCTGTCGCAACTTGGGGAAAAGAAGCGGCCACCGCTGGAACTATGCCTTTTCTTTTTTTTTGCTTTTTGGCCACTGCAATGCAGGTGCAGATCATTTTATCGTCTTCAACTCACCACCTATCATGAGATACCATACCTTTTATGGATTTTTTTAGCTGGCAGAATGAG…
Bufo spinosus (Ardal, Jaén, Spain)	KA072	PCR F1/R1	Bspi.S2-PCR11-1	V1	809	l	l	ON491199	GGATCCATGCACATCAACAGGTATGGGTGACAATCAACAGGTAAGGGTGCCTTTTTGGGTGTGTCAAACAAAGGTGTCAGTTTATGGAAAGATTTGTTTTAGGAAAACATGGTGCTTCTGTGCAAAATGGAATAATGTCCAGCGTCTATTAGCAGGCACAGAACACAAAAGCCTTCTTATCTGTTTCTGACGGTATGGCCATATAAACTCCAAGAGTACCCCTCTTTACCCTAAATCGCAACTTGGGGGAAAGAAGTGGAAACCGAAGGAGCTATGCCTTTTCTGGTTTTTGCTTTTTGGCCCCTGCAATGCAGATGCAGATCAATTTATCGTCTGCAACTCAACACCTATCATGAGATACCATACCTTTTATGGTTTTTATAGCTGGCAGAATGAGAA…
			Bspi.S2-PCR11-2	V1	810	l	l	ON491200	GGATCCATGCACATCAACAGGTATGGGTGCCAAACAACAGGTAAGGGTGCGTTTTTGTATGTGTCAAACAAAGGTGTCAGTTTATGGAAAGATTTGTTTGATGAAAAATTGGCGATTCTGTGCAAAATGGAATACTGACCAGCGTCTATTAGCAGGTCCCAGAACGCAAAAGCCTTTTTATTTTTTTCTAACGGTATGGTCATATAAACTCCAAGAGTACCCCTCTTTACCCTGTGTCGCAACTTGGGGGAAAGAAGCGGCCACCCACGGAGCTATGCCTTTTCTGGTTTTTGCTTTTCGGCCACTGCAATGCAGGTGCAGATCAGTTTATCATCTGCAACTCACCACCTATCATGAGATACCATACCTTTTATGGATTATTGTAGCTGGCAGAATGAG…
			Bspi.S2-PCR11-3	V1	811	l	l	ON491201	GGATCCATGCACATCAACAGGTATGGGTGCCAATCAACAGGTAAGGGTGCGTGTTTGTGTGTGTCAAAGAAAGGTGTCAGTTTATGGAAAGATTTGTTTAAGGAAAAATTGGTGCTTTTGTGCAAAATGGAATACTTTCCAGCGTCTATTAGCAGGCCCAGAATACAAAAGCCTTCTTATCTGTTTCTGACGGTATGGCCATATAAGCTCCAAGAGTACCCCTCTTTATTCTCTGTCGCAACTTGGGGGAAAGAAGCGGCCACCGACGGAGAATATGCCTTTTCTGTTTTTTGCTTTTTGGCCACTGCAATGCAGGTGCAGATCAGTTTATCATCTGCAACTCAACACCTATCATGAGATACCATACCTTTTATGGTTTATTGTAGCTGGCAGAATGAG…
			Bspi.S2-PCR11-4	V1	808	l	l	ON491202	GGATCCATGCACATCAACAGGTATGGGTGCAATAAACAGGTAAGGGTGCGTTTTGTGTGTGTCAAACAAAGGTGTCAGTTTATGGAAAGATTTGTTTGAGGAAAAATTGGCGCTTTTGTGCAAAATGGAATACTGTCCAGCGTCTATAAGCAGGCCCAGAATACAAAAGCCTTCTTATCTGTTTCTGACGTTATGGCCATATACACTCCAAGAGTACACCTCTTTATTCTCTGTCGCAACTTGGGGGAAAGAAGTTGCCACCGACAGAGAATATGCCTTTTCTGTTTTTGCTTTTTGGCCACTGCAATGCAGGTGCAGATCAGTTTATCGTCTGCAACTCAACACCTATCATGAGATACCATACCTTTTATGGTTTATTGTAGCTGGCAGAATGAGAAT…
			Bspi.S2-PCR11-5	V1	809	l	l	ON491203	GGATCCATGCACATCAACAGGTATGGGTGCCAATCAATAGGTAAGGGTGCGTGTTTGTGTATGTCAAAGAAAGGTGTCAGTTTATGGAAAGATTTGTTTAAGGAAAGATTGGCGCTTTTGTGCAAAATGGAATACTGACCAGCGTCTATTAGCAGGCCCAGAACACAAAGGCCTTCTAATCTGTTTCTGACGGTATGGCCATATAAACTCCAAGAGTACCCCTCTTTACCCTCTGTCGCAACTTGGGGGAAAGAAGCGGCACCACCGGAGCTATGCCTTTTCTTTTTTTTTGCTTTTTGGCCACTGCAATGCAGGTGCAGATCATTTTATCGTCTTCAACTCACCACTTATCATGAGATACCATACCTTTTATGGATTTTTTTAGCTGGCAGAATGAGA…
Bufo spinosus (Jaén, Spain)	M3	PCR F1/R1	Bspi.Da_PCR3-15	V1	810	p	l	ON491204	GGATCCATGCACATCAACAGGTATGGGTGCCAATCAACAGGTAAGGGTGCGTGTTTGTGTGTGTCAAAGAAAGGTGTCAGTTTATGGAAAGATTTGTTTAAGGAAAAATTGGCGCTTTTGTGCAAAATGGAATACTGTCCAGCGTCTATAAGCAGGCCCAGAACACAAAAGCCTTCTAATCTGTTTCTGACGGTATGGCCATATAAACTCCAAGAGTACCCCTCTTTACCCTCTGTCGCAACTTGGGGGAAAGAAGCGGCCACCGCCGGAGCTATGCCTTCTCTTTTTTTTGCTTTTTGGCCACTGAAATGCAGGTGAAGATCATTTTATCGTCTTCAACTCACCACCTATCATGAGATACTATACCTTTTATGGATTTTTTTAGCTGGCAGAATGAGA…
			Bspi.Db_PCR3-15	V1	809	q	l	ON491205	GGATCCATGCACATCAACAGGTATGGGTGCCAATCAACAGGTAAGGGTGCGTGTTTGTGTGTGTCAAACAAAGGTGTCAGTTTATGGAAAGATTTGTTTAAGGAAAAATGGGCGCTTTTGTGCAAAATGGAATACTGTCCAGCGTCTATAAGCAGGCCCAGAACACAAAAGCCTTCTTAtCTGTTTCTGACGGTATGGCCATATAAACTCCAAGAGTACCCCTCTTTACCCTCTGTCGCAACTTGGGGGAAAGAAGCGGCCACCGCCGGAGCTATGCCTTTCCTTTTTTTGCTTTTTGGCCACTGCAATGCAGGTGCAGATCATTTTATCGTCTTCAACTCACCACCTATCATGAGATACCATAGCTTTTATGGATTATTGTAGCTGGCAGAATGAGAA…
			Bspi.Da_PCR3-18	V1	810	p	l	ON491206	GGATCCATGCACATCAACAGGTATGGGTGCCAATCAACAGGTAAGGGTGCGTGTTTGTGTGTGTCAAAGAAAGGTGTCAGTTTATGGAAAGATTTGTTTAAGGAAAAATTGGCGCTTTTGTGCAAAATGGAATACTGTCCAGCGTCTATAAGCAAGCCCAGAACACAAAATCCTTCAAATCTGTTTCTGACGGTATGGCCATATAAACTCCAAGAGTACCCCTCTTTACCCTCTGTCGCAACTTGAGGGAAAGAAGCGGCCACCGCCGGAGCTATGCCTTTTCTTTTTTTTGCTTTTTGGCCACTGCAATGCAGGTGCAGATCTTTTTATCGTCTTCAACTCACCACCTATCATGAGATACCATACCTTTTATGGATTTTTTTAGCTGGCAGTATGACA…
			Bspi.Db_PCR3-18	V1	788 (D23-3’)	q	l	ON491207	GGATCCATGCACATCAACAGGTATGGGTGCCAATCAACAGGTAAGGGTGCGTGTTTGTGTGCGTCAAACAAAGGTGTCAGTTTATGGAAAGATTTGTTTAAGGAAAAATTGGCGCTTTTGTGCAAAATGGAATACTGTCCAGCGTCTATTAGCAGGCCCAGAATACAAAAGCCTTCTTATCTGTTTCTGACGGTATGGCCATATAAACTCCAAGAGTACTCCTCTTTATTCTCTTTCGCAACTTGGGGGAAAGAAGCGGCCACCGACTGAGAATATGACTTTTCTGTTTTTTGCTTTTTGGCCACTGCAATGCAGGTGCAGATCAGTTTATCGTCTGCAACTCAACACCTATCATAAGATACCATACCTTTTATGGTTTATTGTATCTGGCAGAATGAG…
			Bspi.Da_PCR3-26	V1	810	p	l	ON491208	GGATCCATGCACATCAACAGGTATGGGTGCCAATCAACAGGTAAGGGTGCGTGTTTGTGTGTGTCAAAGAAAGGTGTCAGTTTATGGAAAGATTTGTTTAAGGAAAAATTGGCGCTTTTGTGCAAAATGGAATACTGTCCAGCGTCTATAAGCAGGCCAAGAACACAAAAGCCTTCTAATCTGTTTCTGACGGTATGGCCATATAAACTCCAAGAGTACCCCTCTTTACCCTCTGTCGCAACTTGGGGGAAAGAAGCGGCCACCGCCGGAGCTATGCCTTTTCTTTTTTTTTGCTTTTTGGTCACTGCATTGCAGGTGCAGATCAGTTTATCGTCTTCAACTCACCACCTATCATGAGATACCATACCTTTTATGAATTTTTTTAGCTGGCAGAATGAG…
			Bspi.Db_PCR3-26	V1	811	q	l	ON491209	GGATCCATGCACATCAACAGGTATGGGTGCCAATCAACAGGTAAGGGTGCGTGTTTGTGTGTGTCAAAGAAAGGTGTCAGTTTATGGAAAGATTTGTTTAATGAAAAATTGGCGCTTTTGTGCAAAATGAAATACTGTCCAGCGTCTATAAGCAGGCCCAGAACACAAAAGCCTTTATATCTGTTTCTGACGGTATGGCCATATAAACTCCAAGAGTACCCCTCTTTTCCCTCTGTCGCAACTTGGGGGAAAGAAGCGGCCACAGCTGGAACTATGCCTTTTCTTTTTTTTTGCTTTTTGGCCACTGCAATGCAGGTGCAGATCATTTTATCGTCTTCAACTCACCACATATCATGAGATACCATACCTTTTATGGATTTTTTTAGCTGGCAGATCGAG…
			Bspi.Da_PCR1-4	V1	810	p	l	ON491210	GGATCCATGCACATCAACAGGTATGGGTGCCAATCAACAGGTAAGGGTGCGTGTTTGTGTGTGTCAAAGAAAGGTGTCAGTTTATGGAAAGATTTGTTTAAAGAAAAATTGGCGCTTTTGTGCAAAATGGAATACTGTACAGCGTCTATTAGCAGGCCAAGAATACAAAAGCCTTCTTATTTTTTCTGACGGTATGGCCATATAAACTCCAAGAGTACCCCTCTTTATTCTCTGTCGCAACTTGGGGGAAAGTAGCGGCCACCGACGGAGAATATGCCTTTTCTGTGTTTTGCTTTTTGGCCACTGCAATGCAGGTGCAGATAAGTTTATCGTCTGCAACTCAACACCTATCATGAGATACCATACCTTTTATGGTTTATTGTAGCTGGCAGAATGAGA…
Bufo spinosus (Jaén, Spain)	H6	PCR F1/R1	Bspi.JH6_PCR6-14	V1	810	l	l	ON491211	GGATCCATGCACATCAACAGGTATGGGTGCCAATCAACAGGTAAGGGTGCGTGTTTGTGTATGTCAAAGAAAGGTGTCAGTTTATGGAAAGATTTGTTTAAGGAAAAATTGGCGTTTTTGTGCAAAATGGAATACTGACCAGCGTCTATTAGCAGGCCCAGAACACAAAAGCCTTCTAATCTGTTTCTGACGGTATGGCCATATAAACTCCAAGAGTACCCCTATTTACCCTCTGTCGCAACTTGGGGGAAAGAAGCGGCACCACCGGAGCTATGCCTTTTCTTTTTTTTTGCTTTTTGGCCACTGCAATGCAGGTGCAGATCATTTTATCGTCTTCAACTCACCACCTATCATGAGATACCATACCCTTTATGGATTTTTTTAGCTGGCAGAATGAGA…
Bufo spinosus (Jaén, Spain)	H6	PCR F2/R2	Bspi.JH6i_PCR2-3	V1	811	l		ON491212	GGATCCATGCACATCAACAGGTATGGGTGCCAATCAACAGGTAAGGGTGCGTGTTTGTGTGTGTCAAAGAAAGGTGTCAGTTTATGGAAAGATTTGTTTAAGTAAAAATTGGCGCTTTTGTGCAAAATGGAATACTGTCCAGCGTCTATTAGCAGGCCCAGAATACAAAAGCCTTCTTATCTGTTTCTGACGGTATGGCCATATAAACTCCAAGAGTACCCCTCTTTATTCTCTGTCGCAACTTGGGGGAAAGAAGCGGCCACCGACGGAGAATATGCCTTTTCTGTTTTTTGCTTTTTGGCCACTGCAATGCAGGTGCAGATCAGTTTATCGTCTGCAACTCAACACCTATCATGAGATACCATACCTTTTATGGTTTATTGTAGCTGGCAGAATGAG…
			Bspi.JH6i_PCR2-6	V1	779 (D28+D4, 3’)	l		ON491213	GGATCCATGCAGAATCAACAGGTATGGGTGCCAATCAACAGGTAAGGGTGCGTGTTTGTGTGTGTCAAAGAAAGGTGTCAGTTTATGGAAAGATTTGTTTAAGGAAAAATTGGCGCTTTTGTGCAAAATGGAATACTGTCCAGCGTCTATAAGCAGGCCCAGAACACAAAAGCCTTTTAATCTGTTTCTGACGGTATGGCCATATAAACTCCAAGAGTACCCCTCTTTACCCTCTGTCTGAACTTGGGGGAAAGAAGCGGCCACCGCCGGAACTATGCCTTTTATTTTTTTTGCTTTTTGGCCACTGCAATGCAGGTGCAGATTATTTTATCGTCTTCAACTCACCACCTATCATGAGATACCATACCTTTTATGGATTATTGTAGCTGGCAGAATGAG…
			Bspi.JH6i_PCR2-9	V1	810	l		ON491214	GGATCCATGCACATCAACAGGTATGGGTGCCAATCAACAGGTAAGGGTGTGTTTTTGTGTGTGTCAAACAAAGGTGTCAGTTTATGGAAAGATTTGTTTGATGAAAAATTGGCGCTTCTGTGCAAAATGGAATACTGACCAGCGTCTATTAGCAGGCCCAGAACGCAAAAGCCTTTTTATTTTTTTCTAATGGTATGGCCATATAAACTCCAAGAGTCCCCCTCTTTACCCTGTGTCGCAACTTTAGGGAAAGAAGCGGCCAAACACGGAGCTATGCCTTTTCTGGTTTATACTTTTTGGCCACTGCAATGCAGGTGCAGATCAGTTTATCATCTGCAACTCACCACCTATCATGAGATACCATACCTTTTATGGATTATTGTAGCTGGCAGAATGAGA…
			Bspi.JH6i_PCR2-2		182 (Dup 3’)(*)				GACATCACAATAGACCCTTGCTGTTTTTCTTCCTGGCAGCAGCCATGATCCTTCATTCTTCAGTCAGGTGTGGATCCATGCACATCAACCTCCAGAAAATCAATATGGCAGCCCCAATGAAAATTTCAATAGATGGAACACTGAGCATGTCACAATGAAACCCTTCAGCATCCATGGATGAT
Bufo spinosus (Jaén, Spain)	H2	PCR F2/R2	Bspi.JH2i_PCR2-11	V1	816	l		ON491215	GGATCCATGCACATCAACAGGTATGGGTGCCAATCAACAGGTAAGGGTGTGTTTTTGTGTGTGTCAAACAAAGGTGTCAGTTTATGGAAAGATTTGTTTGATGAAAAATTGGCGCTTCTGTGCAAAATGGAATACTGACCAGCGTCTATTAGCAGGCCCAGAACGCAAAAGCCTTTTTATTTCTTTCTAACGGTATGGCCATATAAACTCCAAGAGTACCCCTCTTTACCCTGTGTCGCAACTTGGGGGAAAGAAGCGGCCACCCACGGAGCTATGCCTTTTCTGGTTTTTACTTTTTGGCCACTGCAATGCAGGTGCAGATCAGTTTATCATCTGCAACTCACCACCTATCATGAGATACCATACCTTTTATGGATTATTGTAGCTGGCAGAATGAGA…
			Bspi.JH2i_PCR2-14	V1	787 (D23-3’)	l		ON491216	GGATCCATGCACATCAACAGGTATGGGTGTCAATCAACAGGTAAGGGTGCGTGTTTGTGTGTGTCAAACAAAGGTGTCAGTTTATGGAAAGATTTGTTTAAGGAAAAATTGGCGCTTTTGTGCAAAATGGAATACTGTCCAGCTTCTATAAGCAGGCCCAGAACACAAAAGCCTTCTAATCTGTTTCTGACGGTATGGCCATATAAACTCCAAGAGTACCCCTCTTTACCCTCTGTCGCAACTTGGGGGAAAGAAGCGGCCACCGCCGGAGCTATGCCTTTTCTTTTTTTTGCTTTTTGGCCGCTGCAATGCAGGTGCAGATCATTTTATCGTCTTCAACTCACCACCTATCATGAGATACCATACCTTTTATGGATTTTCTTAGCTGGCAGAATGAGA…
			Bspi.JH2i_PCR2-15	V1	810	l		ON491217	GGATCCATGCACATCAACAGGTATGGGTGCCAATCAACAGGTAAGGGTGCGTGTTTGTGTGTGTCAAAGAAAGGTGTCAGTTTATGGAAAGATTTGTTTAAGGAAAAATTGGCGCTTTTGTGCAAAATGGAATACTGTCCAGCGTCTATTAGCAGGCTCAGAATACAAAAGCCTTCTTATCTGTTTCTGACGGTATGGCCATATAAACTCCAAGAGTACCCCTCTTTATTCTCTGTCGCAACTTGGGGGAAAGAAGCGGCCACCCACGGAGCTATGCCTTTTCTGGTTTTTGCTTTTTGGCCACTGCAATGCAGGTGCAGATCAGTTTATCATCTGCAACTCACCACCTATCATGAGATACCATACCTTTTATGGATTATTGTAGCTGGCAGAATGAGA…
			Bspi.JH2i_PCR2-16	V1	811	l		ON491218	GGATCCATGCACATCAACAGGTATGGGTGCCAATCAACAGGTAAGGGTGCGTGTTTGTGTGTGTCAAAGAAAGGTGTCAGTTTATGGAAAGATTTGTTTAGAGAAAAATTGGCGCTTTTGTGCAAAATGGAATACTGTCCAGCGTCTATTAACAGGCCCAGAACACAAAAGCCTTCTTATCTGTTTCTGACGGTATGGCCATATAAACTCCAAGAGTACCCCTCTTTACCCTGTGTCGCAACTTGGGGTAAAGAAGCGGCCACCGACGGAGAATATGCCTTTTCTGTTTTTTGCTTTTTGGCCACTGCAATGCAGGTGCAGATCAGTTTATCGTCTGCAACTCAACACCTATCATGAGATACCGTACCTTTTATGGATTTTTTTAGCTGGCAGAATGAG…
			Bspi.JH2i_PCR2-18	V1	811	l		ON491219	GGATCCATGCACACCAACAGGTATGGGTGCCAATCAACAGTTAAGGGTGCGTGTTTGTGTGTGTCAAAGAAAGGTGTCAGTTTATGGAAAGATTTGTTTAAGGAAAAATTGGCGCTTTTGTGCAAAATGGAATACTGTCTAGCGTCTATTAGCAGGCCCAGAATACAAAAGCCTTCTTATCTGTTTCTGACGGTATGGCCATATAAACTCCAAGAGTACCCCTCTTTACCCTGTGTCGCAACTTGGGGTAAAGAAGCGGCCACCGACGGAGAATATGCCTTTTCTGTTTTTTGCTTTTTGGCCACTGCAATGCAGGTGCAGATCAGTTTATCGTCTGCAACTCAACACCTATCATGAGATACCATACCATTTATGGTTTATTGTAGCTGGCAGAATGAG…
			Bspi.JH2i_PCR2-19	V1	810	l		ON491220	GGATCCATGCACATCAACAGGTATGGGTGCCAATCAACAGGTAAGGGTGTGTTTTTGTGTGTGTCAAACAAAGGTGTCAGTTTATGGAAAGATTTGTTTGATGAAAAATTGGCGCTTCTGTGCAAAATGGAATACTGACCAGCGTCTATTAGCAGGCCCAGAACGCAAAAGCCTTTTTATTTTTTTCTAACGGTATGGCCATATAAACTCCAAGAGTATCCCTCTTTACCCTGTGTCGCAACTTGGGGGAAAGAAGCGGCCACCGCCGGAACTATGCCTTTTATTTTTTTTGCTTTTTGGCCACTGCAATGCAGGTGCAGATAATTTTATCGTCTGCAACTCACCACCTATCATGAGATACCATACCTTTTATGGATTTTTTTAGCTGGCAGAATAATA…
			Bspi.JH2i_PCR2-20	V1	810	l		ON491221	GGATCCATGCAGAATCAACAGGTATGGGTGCCAATCAACTGGTAAGGGTGCGTGTTTGTGTGTCAAAGAAAGGTGTCTGTTTATGGAAAGATTTGTTTAAGGAAAAATTGGCGCTTCTGTGCAAAATGGAATACTGACCAGCGTCTATTAGCAGGCCCAGAACGCAAAAGCCTTTTTATTTTTTTCTAACAGTATGGCCATATAAACTCCAAGAGTACCCCTCTTTACCCTGTGTCGCAACTTGGGGGAAAAGAAGCGGCCACCCACGGAGCTATGCCTTTTCTGGTTTTTGCTTTTTGGCCACTGCAATGCAGGTGCAGATCAGTTTATCATGTGCAACTCACCACCTATCATGAGATACCATACCTTTTATGGATTATTGTAGCTGGCAGAATGAGA…
			Bspi.JH2i_PCR2-24	V1	811	l		ON491222	GGATCCATGCACATCAACAGGTATGGGTGCCAATCAACAGGTAAGGGTGCGTGTTTGTGTGTGTCAAAGAAAGGTGTCAGTTTATGGAAAGATTTGTTTAAGGAAAAATTGGCGCTTTTGTGCAAAATGGAATACTGTCTAGCGTCTATTAGCAGGCCCAGAATACAAAAGCCTTCTTATCTGTTTCTGACGGTATGGCCATATAAACTCCAAGAGTACCCCTCTTTACCCTGTGTCGCAACTTGGGGTAAAGAAGCGGCCACCGACGGAGAATATGCCTTTTCTGTTTTTTGCTTTTTGGCCACTGCAATGCAGGTGCAGATCAGTTTATCGTCTGCAACTCAACACCTATCATGAGATACCATACCATTTATGGTTTATTGTAGCTGGCAGAATGAG…
			Bspi.JH2i_PCR2-25	V1	810	l		ON491223	GGATCCATGCACATCAACAGGTATGGGTGCCAATCAACAGGTAAGGGTGCGTGCTTGTGTGTGTCAAAGAAAGGTGTCAGTTTATGGAAAGATTTGTTTAAGGAAAAATTGGCGCTTTTGTGCAAAATGGAATACTGTCCAGCGTCTATAAGCAGGCCCAGAACACAAAAGCCTTCTAATCTGTTTCTGACGGTATGGCCATATAAACTCCAAGAGTACCCCTCTTTACCCTCTGTCGCAACTTGGGGGAAAGAAGCGGCCACCGCCGGAGCTATGCCTTTTCTTTTTTTTGCTTTTTGGCCACTGCAATGCAGGTGCAGATCAGTTTATCGTCTGCAACTCAACACCTATCATGAGATACCATACCTTTTATGGTTTATTGTAGCTGGCAGAATGAGA…
Bufo spinosus (Jaén, Spain)	M2	PCR F2/R2	Bspi.JM2i_PCR2-26	V1	811	l		ON491224	GGATCCATGCACATCAACAGGTATGGGTGCCAATCAACAGGTAAGGGTGCGTGTTTGTGTGTGTCAGAGAAAGGTGTCAGTTTATGGAAAGATTTGTTTAAGGAAAAATTGGCGCTTTTGTGCAAAATGGAATACTGTCCAGCGTCTATTAGCAGGCCCAGAATACAAAAGCCTTCTTAACTGTTTCTGACGGTATGGCCATATAAACTCCAATAGTACCCCTCTTTATTCTCTGTCGCAACTTGGGGGAAAGAAGCGGCCACCGACGGAGAATATGCCTTTCCTTTTTTTTGCTTTTTGGCCACTGCAATGCAGGTGCAGATCATTTTATCGTCTTCAACTCACCACCTATCATGAGATACCATACCTTTTATGGATTTTTTTAGCTGGCAGAATGAG…
			Bspi.JM2i_PCR2-27	V1	810	l		ON491225	GGATCCATGCACATCAACAGGTATGGGTGCCAATCAACAGGTAAGGGTGCGTTTTTGTATGTGTCAAACAAAGGTGTCAGTTTATGGAAAGATTTGTTTGATGAAAAATTGGCGCTTCTGTGCAAAATGGAATACTGACCAGCGTCTATTAGCAGGCCCAGAACGCAAAAGCCTTTTTATTTTTTTCTAACGTATGGCCATATAAACTTCAAGAGTACCCCTCTTTACCCTGTGTCGCAACTTGGGGGAAAGAAGCGGCCACCCACGGAGCTATGCCTTTTCTGTTTTTTGCTTTTTGGCCACTGCAATGTAGGTGCAGATCAGTTTATCATCTGCAACTCACCACCTATCATGAGATACCATACCTTTTTATGGAATATTGTAGCTGGCAGAATAAGA…
			Bspi.JM2i_PCR2-28	V1	811	l		ON491226	GGATCCATGCACATCAACAGGTATGGGTGCCAATCAACAGGTAAGGGTGCGTGTTTGTGTGTGTCAAAGAAAGGTGTCAGTTTATGGAAAGATTTGTTTATGGAAAAATTGGCGCTTTTGTGCAAAATGGAATACTGTCCAGCGTCTATTAGCAGGCCCAGAATACAAAAGCCTTCTTATCTGTTTCTGACGGTATGGCCATATAAACTCCAAGAGTACCCCTCTTTATTCTCTGTCGCAACTTGGGGGAAAGAAGCGGCCACCGACGGAGAATATGCCTTTTCTGTTTTTTGCTTTTTGGCCACTGCAATGCAGGTGCAGATCAGTTTATCGTCTGCAACTCAACACCTATCATGAGATACCATACCTTTTATGGTTTATTGTAGCTGGCAGAATGAG…
			Bspi.JM2i_PCR2-29	V1	781 (D20 5’ + D9)	l		ON491227	GGATCCTTGCACATCAACAGGTAAGGGTGCGTGTTTGTGTGTGTCAAAGAAAGGTGTCAGTTTATGGAAAGATTTGTTTAAGGAAAAATTGGCACTTTTGTGCAAAATGGAATACTGTCTAGCGTCTATTAGCAGGCCCAGAATACAAAAGCCTTCTTATCTGTTTCTGACGGTATGGCCATATAAACTCCAAGAGTACCCCACTGTCGCAACTTTGGGGAAAGAAGCGGCCACCGCCGGAACTATGCCTTTTCTTTTTTTTGCTTTTTAGCCACTGCAATGCAGGTGCAGATCATTTTATCGTCTTCAACTCACCACCTATCATGAGATACCATACCTTTTATGGATTTTTTTAGCTGGCAGAATGAGAATGCGCCTGTTGTCCAATCAAAGTTCTGT…
			Bspi.JM2i_PCR2-30	V1	810	l		ON491228	GGATCCATGCACATCAACATGTATGGGTGCCAATTAACAGGTAAGGGTGCGTTTTTGTGTGTGTCAAACAAAGGTGTCAGTTTTTGAAAAGATTTGTTTGAGAAAAAATTGTCGCTTCTGTGCAAAATGGAATACTGTCCAGCGTCTATTAGCAGGTCCAGAAAACAAACGCCTACTTATCTGTTACTGACGGTATGGCCATATAAACTCCAAGAGTACCCCTCTTTACCCTCTGTCGCAACTTGGGGGAAAGAAGCGGCCACCGACTGAGCTATGCCTTTTCTGGTTTTTGCTTTTTGGCCACTGCAATGCAGGTGCAGATCAGTTTATCGTCTGCAACTCACCAGCTATCATGAGATACTATACCTTTTATGGATTTTCTTAGCTGGCAGAATGAGA…
			Bspi.JM2i_PCR2-31	V1	811	l		ON491229	GATCCATGCACATCAACAGGTATGGGTGCCAATCAACAGGTAAGGGTGCGTGTTTGTGTGTGTCAAACAAAGGTGTCAGTTTATGGAAAGATTTGTTTAAGGAAAAATTGGCGCTTTTGTGCAAAATGGAATACTGTCCAGCGTCTATTAGCAGGCCCAGAATACAAAAGCCTTCTTATCTGTTTCTGACGGTATGGCCATATAAACTCCAATAGTACCCCTCTTTATTCTCTGTCGCAACTTGGGGGAAAGAAGCGGCCACCGACGGAGAATATGCCTTTTCTGTTTTTTGCTTTTTGGCCACTGCAATGCAGGTGCAGATCAGTTTATCGTCTGCAACTCAACACCTATCATGAGATACCATACCTTTTATGGTTTATTGTAGCTGGCAGAATGAGA…
			Bspi.JM2i_PCR2-32	V1	811	l		ON491230	GGATCCATGCACATCAACAGGTATGGGTGCCAATCAACAGGTAAGGGTGCGTGTTTGTGTGTGTCAAACAAAGGTGTCAGTTTATGGAAAGATTTGTTTAAGGAAAAATTGGCGCTTTTGTGCAAAATGGAATACTGTCCAGCGTCTATTAGCAGGCCCAGAATACAAAAGCCTTCTTATCTGTTTCTGACGGTATGGCCATATAAACTCCAAGAGTACCCCTCTTTATTCTCTGTCGCAACTTGGGGGAAAGAAGCGGCCACCGACGGAGAATATGCCTTTTCTGTTTTTTGCTTTTTGGCCACTGCAATGCAGGTGCAGATCAGTTTATCGTCTGCAACTCAACACCTATCATGAGGTACCATACCTTTTATGGTTTATTGTAGCTGGCAGAATGAG…
Bufo spinosus (Jaén, Spain)	M3	PCR F2/R2	Bspi.JM3i_PCR2-33	V1	810	l		ON491231	GGATCCATGCACATCAACAGGTATGGGTGCCAATCAACAGGTAAGGGTGCGTTTTTGTGTGTGTCAAACAAAGGTGTCAGTTTATGGAAAGATTTGTTTGATGAAAAATTGGCGCTTCTTTGCAAAATGGAATACTGACCAGCGTCTATTAGCAGGCCCAGAACGCAAAAGCGTTTTAATTTTTTTCTAACAGTATGGCCATATAAACTCCAAGAGTACCCCTCTTTACCCTCTGTCGCAACTTGGGGGAAAGAAGCGGCCACCCACTGAGCTATGCCTTTTCTGGTTTTTGCTTTTTGGCCACTGCAATGCAGGTGCAGATCAGTTTATCGTCTGCAACTCAACACCTATCATGAGATACCATACCTTTTATGGTTTATTGTAGCTGGCAGAATGAGA…
			Bspi.JM3i_PCR2-35	V1	810	l		ON491232	GGATCCATGCACATCAACAGGTATGGGTGCCAATCAACAGGTAAGGGTGCTTGTTTGTGTGTGTCAAAGAAAGGTGTCAGTTTATGGAAAGATTTGTTTAAGGAAAAATTGGCGCTTTTGTGCAAAATGGAATACTGTCCAGCGTCTATAGGCAGGCCCAGAACACAAAAGCCTATTAATCTGTTTCTGACGGTATGGCCATATAAACTCCAAGAGTACCCCTCTTTACCCTCTGTCGCAACTTGGGGGAAAGAAGCGGCCACCGACGGAGCTATGCCTTTAATTTTTTTTGCTTTTTGGCCACTGCATTGCAGGTGCAGATCATTTTATCGTCTTCAACTCACCACCTATCATGAGATACCATACCTTTTATGGTTTATTGTAGCTGGCAGAATGAGA…
			Bspi.JM3i_PCR2-36	V1	810	l		ON491233	GGATCCATGCACATCAACAGGTATGGGTGCCAATCAACAGGTAAGGGTGTGTTTTTGTGTGTGTCAAACAAAGGTGTCAGTTTATGGAAAGATTTGTTTGATGAAAAATTGGCGCTTCTGTGCAAAATGGAATACTGACCAGCGTCTATTAGCAGGCCCAGAACGCAAAAGCCTTTTTATTTTTTTCTAATGGTATGGCCATATAAACTCCAAGAGTCCCCCTCTTTACCCTGTGTCGCAACTTTAGGGAAAGAAGCGGCCAAACACGGAGCTATGCCTTTTCTGGTTTATACTTTTTGGCCACTGCAATGCAGGTGCAGATCAGTTTATCATCTGCAACTCACCACCTATCATGAGATACCATACCTTTTATGGATTATTGTAGCTGGCAGAATGAGA…
			Bspi.JM3i_PCR2-39	V1	810	l		ON491234	GGATCCATGCACATCAACAGGTATGGGTGCCAATCAACAGGTAAGGGTGCGTGTTTGTGTGTGTCAAAGAAAGGTGTCAGTTTATGGAAAGATTTGTTTAATGAAAAATTGGCGCTTTTGTGCAAAATGGAATACTGTCCAGCGTCTAAAAGCAGGCCCAGAACACAAAAGCCTTCTAATCTGTTTCTGACGGTATGGCCATATAAACTCCAAGAGTACCCCTCTTTACCCTCTGTCGCAACTTGGGGGAAAGAAGCGGCCACCGACGGAGCTATGCCTTTAATTTTTTTTGCTTTTTGGCCACTGCATTGCAGGTGCAGATCATTTTATCGTCTTCAACTCACCACCTATCATGAGATACCATACCTTTTATGGATTTTTTTAGCTGGCAGAATGAGA…
			Bspi.JM3i_PCR2-40	V1	811	l		ON491235	GGATCCATGCACATCAACAGGTATGGGTGCCAATCAACAGGTAAGGGTGCGTGTTTGTGTGTGTCAAAGAAAGGTGTCAATTTATGGAAAGATTTGTTTAAGGAAAAATTGGCGCTTTTGTGCAAAATGGAATACTGTCTAGCGTCTATTAGCAGGCCCAGAATACAAAAGCCTTCTTATCTGTTTCTGACGGTATGGCCATATAAACTCCAAGAGTACCCCTCATTACCCTGTGTCGCAACTTGGGGTAAAGAAGCGGCCACCGACGGAGAATATGCCTTTTCTGTTTTTTGCTTTTTGGCCACTGCAATGCAGGTGCAGATCAGTTTATCGTCTGTAACTCAACACCTATCATGAGATACCATACCTTTTATGGTTTATTGTAGCTGGCAGAATGAG…
			Bspi.JM3i_PCR2-42	V1	810	l		ON491236	GGATCCATGCACATCAACAGGTATGGGTGCCAATCAACAGGTAAGGGTGCGTGTTTGTGTGTGTCAAACAAAGGTGTCAGTTTATGGAAAGATTTGTTTAAGGAAAAATTGGCGCTTCTGTGCAAAATGGAATACTGACCAGCACCTATTAGCAGGCCCAGAACGCAAAAGCATTTTTATTTTTTTCTAACGGTATGGCCATATAAACTCCAAGAGTACCCCTCTTTACCCTGTGTCGCAACTTGGGGGAAAGAAGCAGCCACCCACGGAGCTATGCCTTTTCTGGTTTTTGCTTTTTGGCCACTGCAATGCAGGTGCAGATCAGTTTATCATCTGCAACTCACCACCTATCATGAGATACCATACCTTTTATGGATTATTGTAGCTGGCAGAATGAGA…
			Bspi.JM3i_PCR2-38		655 (D150i) (*)				GACATCACAATAGACCCTTGCTGTTTTTCTTCCTGGCAGCAGCCATGATCCTTCATTCTTCAGTCAGGTGTGGATCCATGCACATCAACAGGTATGGGTGCCAATCAACAGGTAAGGGTGCGTGTTTGTGTGTGTCAAACAAAGGTGTCAGTTTATGGAAAGATTTGTTTAAGAAGCGGCCACCGACGGAGAATATGCCTTTTCTGGTTTTTGCTTTTTGGCCACTGCAATGCAGGTGCAGATCAGTTTATCGTCTGCAACTCAACACCTATCATGAGATACCATACCTTTTATGGTTTATTGTAGCTGGCAGAATGAGAATGCGCCTGTTGTCCAATCAAAGTTCTGTGCTATTATGGAATGTACTTAGCACCTCTGCAATTGCTCTACCTGCTCCAG…
Bufotes viridis M (Greece)	GRI_26	PCR F1/R1	Bvir_PCR1-2	V1	811		l	ON491237	GGATCCATGCACATCAACAGGTATGGGCACCAATCAACAGGTAAAGGCACGTTTTTGTGTGTGTCAAACGATGGTGTCAGATTATGGAAGATTTATTTGAGGGAACAAGTGGCGCTTCTGTGCAGATTGGAATACTGTCCAGCGTCTATTAGCAAGCCCAGAACACAAAAGCCTTCTTAACTGTTCCTGATGGTATGGAAAAATGAACTTTTAGAGTAACCCTCGTTACTCGCTTTCTCAACACAGGAATATACAGCGGCCACTGACAAAGCTAAGCCTTTTCTGTTTCTTGCTTTTTGGCCGCTGAAATGCAGGTGCAGTTCAGCTTAGCTTCTGCAACTCACCACCTCTCATGAGATACCATACCTTTTATGCATTTTTGGAGTTGGCAGAATGAGA…
			Bvir_PCR1-22	V1	812		l	ON491238	GGATCCATGCACATCAACAGGTATGGGCACCAATCAACAGGTAAAGGCACGTTTTTGTGTGTGTCAAACGATGGTGTCAGATTATGGAAGATTTGTTTGAGGGAACAAGTGGCGCTTCTGTGCAGATTGGAATACTGTCCAGCGTCTATTAGCAAGCCCAGAACACAAAAGCCTTCTTAACTGTTCCTGATGGTATGGAAAAATGAACTTTTAGAGTAACCCTCGTTAGTCACTTTCTCAACACAGGAATATACAGCGGCCACTGACAAAGCTAAGCCTTTTTCTGTTTCTTGCTTTTTGGCCGCTGAAATGCAGGTGCAGTTCAGCTTAGCTTCTGCAACTCACCACCTCTCATGAGATACCATACCTTTTATGCATTTTTGGAGTTGGCAGAATGAG…
			Bvir_PCR2-2	V1	804		l	ON491239	GGATCCATGCACATCAACAGGTATGGGCACCAATCAACAGGTGAGGGCACGTTTTTGTGTGTGTCAAGCGAAGGTGGCAGATTATGGAAGATTTGTTTGATGGAACAAGTGGCGCTTCTGTGCAGATTGGAATACTGTCCAGCGTTTATTAGAAAGCCCAGAACACAAAAGCCTTCTTAACTGTTCCTGATGGTATGGAAAAATGAACTCTTAGAGTAACTCTCGTTGCCCTCTTTCACAACACAGGAATAGAAAGTGGCCAAGACAGAGCTAAGCCTTTTCTGTTTCTTGCTTTTTGGCCGCTGAAATGCAGGTGCAGTTCAGCTTAGCTTCTGCAACTCACCACCTCTCATGAGATACCATACATTTTATGCATTTTTGGCAGAATGAGAATGCACC…
			Bvir_PCR2-3	V1	811		l	ON491240	GGATCCATGCACATCAACAGGTATGGGCACCAATCAACAGGTAAAGGCACGTTTTTGTGTGTGTCAAACGATGGTGTCAGATTATGGAAGATTTGTTTGAGGGAACAAGTGGCGCTTCTGTGCAGATTGGAATACTGTCCAGCGTCTATTAGCAAGCCCAGAACACAAAAGCCTTCTTAACTGTTCCTGATGGTATGGAAAAATGAACTTTTAGAGTAACCCTCGTTACTCGCTTTCTCAACACAGGAATATACAGCGGCCACTGACAAAGCTAAGCCTTTTCTGTTTCTTGCTTTTTGGCCGCTGAAATGCAGGTGCAGTTCAGCTTAGCTTCTGCAACTCACCACCTCTTATGAGATACCATACCTTTTATGCATTTTTGGAGTTGGCAGAATGAGA…
			Bvir_PCR2-5	V1	811		l	ON491241	GGATCCATGCACATCAACAGGTATGGGCACCAATCAACAGGTAAAGGCACGTTTTTGTGTTTGTCAAACGATGGTGTCAGATTATGGAAGATTCGTTTGAGGGAAAAAGTGGCGCTTCTGTGCAGATTGGAATACTGTCCAGCATCTATTAGCAAGCCCAGAACACGAAAGCCTTCTTAACTGTTCCTGATGGTATGGAAAAATGAACTTTTAGAGTAACCCTCGTTACTCGCTTTCTCAACACAGGAATATACAGCGGCCACTGTAAAAGCTAAGCCTTTTCTGTTTCTTGCTTTTTGGCCGCTGAAATGCAGGTGCAGTTCAGCTTAGCTTCTGCAAATCACCACCTCTCATGAGATACCATACCTTTTATGCATTTTTGGAGTTGGCAGAATGAGA…
			Bvir_PCR2-24	V1	811		l	ON491242	GGATCCATGCACATCAACAGGTATGGGCACCAATCAACAGGTAAGGGCACTTTTTAGAGAGCGTCAAACGAAGGTGTCAGATTATGAAAGATTTGTTTGAGGGAACTAGTGGCGCTTCTGTGCAGATTAGAATACTGTCCAGCGTCTATTAGCAAGCCTAGAACACAAAAGCCTTCTTAACTGTTCCTGATGGTATGGAAAACTGAACTCTTAGAGTAACCCTCGTTACTCGCTTTCTCAACACAGGAATATAAAGCGGCCACAGAGAAAGCTAAGAGATTTTCTTTTTCTTGCTTTTTGGCCGCTGAAATGCAGGTGCAGTTCAGCTTAACTTCTGCAACTCACCACCTCTCATGAGATACCATACCTTTTATGCATTTTTGGAGTTGGCATAAAGAG…
			Bvir_PCR2-26	V1	811		l	ON491243	GGATCCATGCACATCAACAGGTATGGGCACCAATCAACAGGTAAGGGCACGTTTTTGTGTGCGTCAAACGAAGGTGTCAGATTATGAAAGATTTGTTTGAGGGAACTAGTGGCGCTTCTGTGCAGATTGGAATACTGTCCAGCGTCTATTAGCAAGGCCAGAACACAAAAGCCTTCTTAACTGTTCCTGATGTTATGAAAAAAAGAACTCTTAGAGTAACCCTCGATACCCGCTTTCTCAACACAGGAATATAAAGCGGCTACCGACAAAGCTAAGCCTTTTCTGTTTCTTGCCTTTTGGCCGCTGAAATGCAGGTGCAGTTCAGCTTAGCTTCTGCAACTCAACGCCTCTCATGAGATACCATACCTTTTATGCATTTTTGGAGTTGGCACAATGAGG…
			Bvir_PCR2-27	V1	811		l	ON491244	GGATCCATGCACATCAACAGGTATGGGCACCAATCAACAGGTAAAGGCACGTTTTTGTGTGTGTCAAACGATGGTGTCAGATTATGGAAGATTTGTTTGAGGGAACAAGTGGCGCTTATGTGCAGATTGGAATACTGTCCAGCGTCTATTAGCAAGCCCAGAACACAAAAGCCTTCTTAACTGTTCCTGATGGTATGGAAAAATGAACTTTTAGAGTAACCCTCGTTTCTCACTTTCTCAACACAGGAATATACAGCGGACACTGACAAAGCTAAGCCTTTTCTGTTTCTTGCTTTTTGGCCGCTGAAATGCAGGTGCAGTTCAGCTTAGCTTCTGCAACTCACCACCTCTCATGAGATACCATACCTTTTATGCATTTTTGGAGTTGGCAGAATGAGA…
			Bvir_PCR2-37	V1	811		l	ON491245	GGATCCATGCACATCAACAGGTATGGGCACCAATCAACAGGTAAAGGCACGTTTTTGTGTGTGTCAAACGATGGTGTCAGATTATGGAAGATTTGTTTGAGGGAACAAGTGGCGCTTCTGTGCAGATTGGAATACTGTCCAGCGTCTATTAGCAAGCCCAGAACACAAAAGCCTTCTTAACTGTTCCTGATGGTATGGAAAAATGAACTTTTAGAGTAACCCTCGTTACTCGCTTTCTCAACACAGGAATATACAACGGCCACTGTCAAAGCTAAGCCTTTTCTTTTTCTTGCTTTTTGGCCGCTGAAATGCAGGTGCAGTACAGCTTAGCTTCTGCAACTCAACACCTCTCATGAGATACGATACCTTTTATGCATTTTTGGAGTTGGCAGAATGAGA…
			Bvir_PCR2-38	V1	811		l	ON491246	GGATCCATGCACATCAACAGGTATGGGCACCAATCAACAGGTAAAGGCACGTTTTTGTGTGTGTCAAACGATGGTGTCAGATTATGGAAGATTTGTTTGAGGGAACAAGTGGCGCTTCTGTGCAGATTGGAATACTGTCCAGCGTCTATTAGCAAGCCCAGAACACAAAAGCCTTCTTAACTGTTCCTGATGGAATGAAAAAATGAACTTTTAGAGTAACCCTCGTTACTCGCTTTCTCAACACAGGAATATACAGCGGCCACTGACAAAGCTAAGCCTTTTCTGTTTCTTGCTTTTTGGCCGCTGAAATTCAGGTGCAGTTCAGCTTAGCTTCTGCAACTCACCACCTCTCATGAGATACCATACCTTTTATGCATTTTTGGAATTGGCAGAATGAGA…
Bufotes boulengeri (Morocco)	KA070	PCR F1/R1	Bbou_PCR11a-1	V1	811		l	ON491247	GGATCCATGCACATCAACAGGTATGGGCACCAATCAACAGGTAAGGGCACTTTTTTTGTGTGTCAAATGAAGGTGTCAGCTTATGAAAGATGTGTTTGAGGGAACAAGTGGCGCTTCTGTGCAGAATGGAATACTGTCCAGCGTCTATTAGCAAGCCCAGAACACAAAAGCCTTCTTAACTTTTCCTGATGGTATGGAAAAATGATCTCTTAGAGTAACCCTCTTTACTTGCCTTCTCAACACAGGAATATAAAGCGGCCACCGACAAAGCTAAGCCTTTTCTGTTTCTTGCTTTTTGGCCGCTGAAATGCAGGTGCAGTTCAGCTTAGCTTCTGTAACTCACCACCTCTCATGAGACACCATACCTTTTATGCATTTTTGGAGTTGTCAGAATGAGGA…
			Bbou_PCR11a-2	V1	811		l	ON491248	GGATCCATGCACATCAACAGGTATGGGCACCAATCAACAGGTAAGGGCACGTTTTTGTGTGTGTCAAACGAAGGTGTCAGCTTATGAAAGATTTGTTTGAGGGAACAAGTGGCGCTTCTGTGCAGATCGGAATACTGTCCAGCGTCTATTAGCAAGCCCAGAACACAAAAGCCTTCTTAATTGTTCCTGATGGTATGGAAAAATGAACTCTTAGCGTAACCCTCGTTACTCGCTTTCTCAACACAGGAATATAAAGCGGCCACCGACAAAGCTAAGCCTTTTCTGTTTCTTGCTTTTTGGCCGCTGAAATGCAGGAGCAGTTCAGCTTAGCTTCTGCAACTCACCACCTCTCATGAGATACCATACCTTTTATGCATTTTTTCAGTTGGCAGAATGAGA…
			Bbou_PCR11a-3	V1	811		l	ON491249	GGATCCATGCACATCAACAGGTATGGGCACCAATCAACAGGTAAGGGCACTTTTTTTGTGTGTCAAATGAAGGTGTCAGCTTATGAAAGATGTGTTTGAGGGAACAAGTGGCGCTTCTGTGCAGAATTGAATACTGTCCAGCGTCTATTAGCAAGCCCAGAGCACAAAAGCCTTCTTAACTTTTCCTGATGGTATGGAAAAATGATCTCTTAGAGTAACCCTCTTTATTCGCTTTCTCAACACAGGAATATAAAGCGGCCACCGACAAAGCTAAGCCTTTTCTGTTTCTTGCTTTTTGGCCGCTGAAATGCAGGTGCAGTTCAGCTTAGCTTCTGCAACTCACCACCTCTCATGAGACACCATACCTTTTATGCATTTTTGGAGTTGGCAGAATGAGTA…
			Bbou_PCR11a-4	V1	812		l	ON491250	GGATCCATGCACATCAACAGGTATGGGCACAAATCAACAGGTAAGGGCAAGTTTTTGTGTGTGTCAAACTAAGGTGTCAGCTTATGAAAGATTTGTTTGAGGGAACAAGTGGCGCTTCTGTGCAGATTGGAATACTGTCCAGCGTCTATCAGCAAGCCCAGAACACAAAAGCCTTCTTAACTGTTCCTGATGGTATGGAAAAATGAACTCTTAGAGTAACCCTCGTTACTCGCTTTCTCAACACAGGAATATAAAGCGGCCACCGACAAAGCTAAGCCTTTTCTGTTTCTTGCTTTTTGGCCGCTGAAATGCAGGTGCAGTTCAGCTTAGCTTCTGCAACTCACCACTTCTCATGAGATACCATAACTTTTATGCATTTTTTGGAGTTGGGAGAATGAG…
			Bbou_PCR11a-5	V1	811		l	ON491251	GGATCCATGCACATCAACAGGTATGGGCACCAATCAACAGGTAAGGGCACTTTTTTTGTGTGTCAAATGAAGGTGTCAGCTTATGAAAGATGTGTTTGAGGGAAAAAGTGGCGCTTCTGTACAGATTGGAATATTGTCCAGCGTCTATTAGCAAGCCCAGAACACAAAAGTCTTCTTAACTTTTCCTGATGTTATGGAAAAATGATCTCTTAGAGTAACCCTCGTTACTCGCTTTCTCAACACAGGAATATAAAGCGGCCACCGACAAAGCTAAGCCTTTTCTGTTTCTTGCTTTTTGGCCGCTGAAATGCAGGTGTAGTTCAGCTTATCTTCTGCAACTAACCACCTCTCATGAGACACCATACCTTTTATGCATTTTTGGAGTTGGCAGAATGAGGA…
			Bbou_PCR11a-6	V1	811		l	ON491252	GGATCCATGCACATCAACAGGTATGGGCACCAATCAACAGGTAAGGGCACGTTTTTGTGTGTGTCAAATGAAGGTGTCAGCTTATGAAAGATGTGTTTGAGGGAACAAGTGGCGCTTCTGTGCAGATTGGAATACTGTCCAGCGTCTATTAGCAAGCCCAGAACACAAAAGCCTTCTTAACTGTTCCTGATGGTATGGAAAAATGAACTCTTAGAGTAACCCTCGTTACTCGCTTTCTCAACACAGGAATATAAAGCGGCCCCCGACAAAGCTAAGCCTTTTCTGTTTCTTGCTTTTTGGCCGCTGAAATGCAGGAGCAGTTCAGCTTAGCTTCTGCAACTCACCACCTCTCATGAGACACCATACCTTTTATGCATTTTTGGAGTTGTCAGAATGAGG…
			Bbou_PCR11a-7	V1	811		l	ON491253	GGATCCATGCACATCAACAGGTATGGGCACCAATCAACAGGTAAGGGCACGTTTTTTTGTGTGTAAAATGAAGGTGTCAGCTTATGAAAGATGTGTTTGAGGGAACAAGTGGCGCTTCTGTGCAGATTGGAATACTGCCCAGCGTCTATTAGCAAGCCCAGAACACAAAAGCCTTCTTAACTTTTCCTGATGGTATGGAAAAATGATCTCTTAGAGTAACCCTCGTTACTCGCTTTCTCAACACAGGAATATAAAGCGGCCACCGACAAAGCTAAGCCTTTTCTGTTTCTTGCTTTTTGGCCGCTGAAATGCAGGAGCTGTTCAGCTTAGCTTCTGCAACTCACCACCTCTCATGAGACACCATACCTTTTATGCATTTTTGGAGTTGGCAGAATGAGG…
			Bbou_PCR11a-11	V1	811		l	ON491254	GGATCCATGCACATCAACAGGTATGGGCACCAATCAACAGGTAAGGGCACGTTTTTGTGTGTGTCAAACAAAGGTGTCAGCTTATGAAAGATTTGTTTGAGTGAACCAGTGGCGCTTCTGTGCAGATTGGAATACTGTCCAGCGTCTATTAGCAAGCCCAGAACACAAAAGCCTTCTTAACTGTTCCTAATAGTATGGAAAAATGAACTCTTAGAGTAACCCTTGTAACTCGCTTTCTCAACACAGGAATATAAAGCGGCCACCGACAAAGCTAAGCCTTTTCTGTTTCTTGCTTTTTGGCCGCTGAAATGCAGGTGAAGTTCAGCTTAGATTCTGCATCTCACCACCTCTCAAGAGACACCATACCTTTTATGCATTTTTGGAGTTGGCAGAATGAGG…
			Bbou_PCR11a-12	V1	811		l	ON491255	GGATCCATGCACATCAACAGGTATGTGCACCAATCAACAGGTAAGGGCACATTTTTGTGTGTGTCAAACGAAGGTGTCAGATTATGGAAGATTTGTTTGAGGGAACAAGTGGCGCTTCTGTGCAGATTGGAATACTGTCCAGCATCTACTAGCAAGCCCAGAACACAAAAGCCTTCTTAACTGTTCCTGATGGTATGGAAAAATGAACTCTTAGAGTAACGCTCGTTACCCACTTTCGCAACACAGGAATAGAAAGCGGCAACCGACAGAGCTAAGCCTTTTCTGTTTCTTGCTTTTTGGCTGCTGAAATGCAGATGCAGTTCAGCTTAGCTTCTGCAACTCACCACCTCTCATGAGATACCATACCTTTTATACATTTTTGGAGTTGGCAGAATGAGA…
			Bbou_PCR11a-13	V1	810		l	ON491256	GGATCCATGCACATCAACAGGTATGGGCACCAATCAACAGGTAAGGGCACATTTTTGTGTGTGTCAAACGAAGGTGTCAGCTTATGGAAGATTTGTTTGAGGGAACAAGTGGCGCTTCTGTGCAGATTGGAATACTGTCCAGCGTCTATTATCAAGCCCAGAACACAAAAGCCTTCTTAACTGTTCCTGATGGTATGGAAAAATGAACTCTTAGAGTAACCCTCGTTACCCGCTTTCGCAACACAGGAATAGAAAGCGGCAACCAACAAAGCTAAGCCTTTTCTGTTTCTTGCTTTTTGGCCGCTGAAATGCAGGAGCAGTTCAGCTTAGCTTCTGCAACTCACCACCTCTCATGAAACACCATACCTTTTATGCATTTTTGGAGTTGTCAGAATGAGG…
			Bbou_PCR11a-14	V1	811		l	ON491257	GGATCCATGCACATCAACAGGTATGGGCACCAATCAACAGGTAAGGGCACGTTTTTGTGTCTGTCAAACGAAAGTGTCAGCTTATGAAAGAGTTGATTGAGGGAACAAGTGGCGCTTCTGTGCAGATTGGAATACTGTCCAGCGTCTATTAGCAAGCCCAGAACACAAAAGCCTTCCTAACTGTTCCTGATAGTATGGAAAAATGAACTCTTAGAGTAACCCTCGTTACTCGCTTTCTCGACACAGGAATATAAAGCGGCCACCGACAAAGCTAAGCCTTTTCTGTTTCTTGCTTTTTGGCCGCTGAAATGCAGGTGAAGTTCAGCTTAGCTTCTGCAAATAAACACCTCTCATGACATACCATACCTTTTATGCATTTTTGGAGTTGGCAGAATGAGA…
			Bbou_PCR11a-17	V1	810		l	ON491258	GGATCCATGCACATCAACAGGTATGGGCACCAATCAACAGGTAAGGGCACGTTTTTGTGTGTGTCAAACGAAGGTGTCAGCTTATGAAAGATTTGTTTGAGGGAACAAGTGGCGCTTCTGTGCAGATTGGAATACTGCCCAGCGTCTATTAGCAAGCCCAGAACACAAAAGGCTTCTTAACTGTTCCTGATGGTATGAAAAAATGAACTCTTAGAGTAACCCTCGTTACTCGTTTCTCAACACAAGAATATAAAGCGGCCACCGACAAAGCTAAGCCTTTTCTGTTTCTTGCTTTTTGGCCGCTGAAATGCAGGTGCAGTTCAGCTTAGCTTCTGCAACTCACCACCTCTCATGAGATACCATACCTTTTATGCATTTCTGGAGTTGGCAGAATAAGAA…
			Bbou_PCR11a-23	V1	810		l	ON491259	GGATCCATGCACATCAACAGGTATGGGCACCAATCAACAGGTAAGGGCACTTTTTTTGTGTGTCAAATGAAGGTGTCAGCTTATGAAAGATGTGTTTGAGGGAACAAGTGGCGCTTCTGTGCAGAATGGAATACTGTCCAGCGTCTATTAGCAAGCCCAGAACACAAAAGCCTTCTTAACTTTTCCTGATGGTATGGAAAAATGATCTCTTAGAGTAACCCTCGTTACTCGCTTTCTCAACACAGGAATATAAAGCGGCCACCGACAAAGCTAAGCCTTTTCTGTTTCTTGCTTTTTGGCCGCTGAAATGCAGGTGCAGTTCAGCTTAGCTTCTGCAACTCACCACCTCTCATGAGACACCATACCTTTTATGCATTTTTGGAGTTGGCAGAATGAGGA…
Bufotes boulengeri (Morocco)	KA045	PCR F1/R1	Bbou_PCR11.1b-2	V1	812		l	ON491260	GGATCCATGCACATCAACAGGTATGGGCACCAATCAACAGGTAAGGGCACGTTTTTGTGTGTGTCAAACGAAGGTGTCAGCTTATGAAAGATTTGTTTGAGGGAACAAGTGGCGCTTCTGTGTAGATTGGAATACTGTCCAGCGTCTATTAGCAAGCCCAGAACACAAAAGCCTTCTTAACTGTTCCTGATGGTATGGAAAAATGAACTCTTAGAGTAACCCTCGTTACTCACTTTCTCAACACAGGAATATAAAGCGGCCACCGACAAAGCTAAGCCTTTTCTGTTTCTTGCATTTTGGCCGCTGAGATGCAGGTGCAGTTCAGCTTATCTTCTGCAACTCAACACCTCTCATGAGACAACATACCTTTTATGCATTTTTGGAGTTGGCAGAATGAGG…
			Bbou_PCR11.1b-3	V1	811		l	ON491261	GGATCCATGCACATCAACAGGTATGGGCACCAATCAACAGGTAAGGGCACATTTTTTTGTGTGTCAAATGAAGGTGTCAGCTTATGAAAGATGTGTTTGAGGGAACAAGTTGTGCTTCTGTGCAGATTGGAATACTGTCCAGCATCTATTAGCAAGCCCAGAACACAAAAGCCTTCTTAACTTTTCCTGATGGTATGGAAAAATGATCTCTTAGAGTAACCCTCGTTACTCGCTTTCTCAACACAGGAATATAAAGTGGCCACCGACAAAGCTAAGCCTTTTCTGTTTTTTGCTTTTAGGCAGCTGAAATGCAGGAGCAGTTCAGCTTAGCTTCTGCAACTCACCACCTCTCATGAGAAACCATACTTTTTATGCGTTTTTGGAGTTGGCAGAATGAGA…
			Bbou_PCR11.1b-4	V1	811		l	ON491262	GGATCCATGCACATCAACAGGTATGGGCACCAATCAACAGGTAAGGGCACGTTTTTGTGTGTGTAAAATGAAGGTGTCAGCTTATCAAAGATGTGTTTGAGGGAACAAGTGGCGCTTCTGTGCAGATTGGAATACTGTCCAGCGTCTATTAGCAAACCCAGAACACAAAAGCCTTCTTAACTTTTCCTGATGGTATGGAAAAATGATCTCTTAGAGTAACCCTCGTTACTCGCTTTCTCAACACAGGAATATAAAGCGTCCACCGACAAAGCTAAGCCTTTTCTGTTTCTTGCTTCTTGGCCGCTGAAATGCAGGTGCAGTTCAGCTTAGCTTCTGCAACTCACCACCTCTCATGATACACCATACCTTTTATGCATTTTTGGAGTTGGCAGAATGAGG…
			Bbou_PCR11.1b-5	V1	811		l	ON491263	GGATCCATGCACATCAACAGGTATGGGCACCAATCAACAGGTAAGGGCACGTCTTTGTGTGTGTCAAACGGAGGTGTCAGCTTATTAAAGATGTGTTTGAGGGAACAAGTGGCGCTTCTGTGCAGATTGGAATACTGTCCAGCGTCTATTAGCAAGCCCTGAACACAAAAGCCTTCTTAACTGTTCCTGATGGTATTGAAAAATGAACTCTTAGAGTAACCCTCGTTACTCGCTTTCTCAACACAGGAATATAAAGCGGCCACCGACAAAGCTAAGCCTTTTCTGTTTCTTGCTTTTTGGCCGCTGAAACGCAGGAGCAGTTCAGCTTAGCTTCTGCAACTCACCACCTCTCATGAGACACCATACCTTTTATGCATTTTTGGAGTTGTCAGAATGAGG…
			Bbou_PCR11.1b-6	V1	809		l	ON491264	GGATCCATGCACATCAACAGGTATGGGCACCAATCAACAGGTAAGGGCACGTTTTTGTGTGTCAAACGAAGGTGTCAGATTATGGAAGATTTGTTTGAGGTAACAAGTGGCTCTTCTGTGCAGATTAAAATACTGTCCAGCGTCTATTAGCAAGCCCAGGACACAAAAGCCTTCTTAACTGTTCCTGATGGTATGGAAAAATGAACTCTTAGAGTAACCCTCGTTACTCGCTTTCTCAACACAGGAACAGAAAGCGGCCAACGACAGAGCAAAGCCTTTTCTGTTTCTTGCTTTTTGGCCGCTGAAATGCAGGTGCAGTTCAGCTTAGCTTCTGCAACTCACCACCTCTCATGAGATACCATACCTTTTATGCATTTTTGGAGTTGTCAGAATGAGAAT…
			Bbou_PCR11.1b-7	V1	811		l	ON491265	GGATCCATGCACATCAACAGGTATGGGCACCAATCAAAAGGTATGGGCACGTTTTTGTGTGTGTCAAATGAAGGTGTCAGCATATGAAAGATTTGTTTGAGGGAACAAGTGGTGCTACTGTGCAGATTGGAATACTGTCCAGCGTCTATTAGCCAGCCCAGAACACAAAAGCCTTCTTAACTTTTCCTGATGGTATGGAAAAATGATCTCTTAGAGTAACCCTCGTTACTCGCTTTCTCAACACAGGAATATAAAGCGGCCACCGACAAAGCTAAGCCTTTTCTGTTTCTTGCTTTTTGGCCGCTGAAATGCAAGAGCAGTTCAGCTTAGCTTCTGCAACTCACCACCTCTCATGAGACACCATACCTTTTATGCATTTTTGGAGTTGGCAGAATGAGG…
			Bbou_PCR11.1b-9	V1	811		l	ON491266	GGATCCATGCACATCAACAGGTATGGGCACCAATCAACAGGTAAGGGCACGTTTTTTTGTGTGTCAAATGAAGGTGTCAGCTTATGAAAGATGTGTTTGAGGGAACAAGTGCCGCTTCTGTGCAGATTGGAATACTGTCCAGCGTCTATTAGCAAGCCCAGAACACAAAAGCCTTCTTAACTTTTCCTGATGGTATGGAAAAATGATCTCTTAGAGTAACCCTCGTTACTCGCTTTCTCAACACAGGAATATAAAGCTGCCACCGACAAAGCTAAGCCTTTTCTGTTTCTTGCTTTTTGGCCGCTGAAATGCAGGTGCAGTTCAGCTTAGCTTCTGCAACTCACCACCTCTCATGAGACACCATACCTTTTATGCATTTTTGGAGTTGGCAGAATGAGG…
			Bbou-PCR11.2b-3	V1	811		l	ON491267	GGATCCATGCACATCAACAGGTATGGGCACCAATCAACAGGTAAGGGCACGTTTTTGTGTGTGTCAAATGAAGGTGTCAGCTTATGAAAGATGTGTTTGAGGGAACAAGTGGCGCTTCTGTGCAGATTGGAATACTGTCCAGCGTCTATTAGCAAGCCCAGAACACAAAAGCCTTCTTAACTGTTCCTGATGGTATGGAAAAATGAACTCTTAGAGTAACCCTCGTTACTCGCTTTCTCAACACAGGAATATAAAGCGGCCACCGACAAAGCTAAACCTTTTCTGTTTCTTGCTTTTTGGCCGCTGAAATGCAGGTGCAGTTCAGCTTAGCTTCTGCAACTCAACACCTCTCATGAGATACCATACCTTTTATGCATTTTTGGAGTTGGCAGAATGAGA…
			Bbou_PCR11.2b-5	V1	811		l	ON491268	GGATCCATGCACATCAACAGGTATGGGCACCAATCAACAGGTAAGGGCACGTTTTTGTGTGTGTCAAACGAAGGTGTCAGCTTATGAAAGATGTTTTTGAGTGAACAAGTGGCGCTTCTGTGCAGATTGGAATACTGTCCAGCGTCTATTAGCAAGCCCAGAACACAAAAGCCTTCTTAACTGTTCCTGATGGTATGGAAAAATGAACTCTTAGAGTAACCCTCGTTACTCGCTTTCTCAACACAGGAATATAAAGCGGCCACCGACAAAGCTAAGCCTTTTCTGTTTCTTGCTTTTTGGCAGCTGAAATGCAGGTGCAGTTCAGCTTAGCTTCTGCATCTCACCACCTCTCATGAGACACCATACCTTTTATGCATTTTTGGAGTTGGCAGAATGAGG…
			Bbou_PCR11.2b-7	V1	811		l	ON491269	GGATCCATGCACATCAACAGGTATGGGCACCAATCAACAGGTAAGGGCACGTTTTTGTGTGTGTCAAATGAAGGTGTCAGCTTATGAAAGATGTGTTTGAGGGAACAAGTGGCACTTCTGTGCAGATTGGAATACTGTCCAGCGTCTATTAGCAAGCCCAGAACACAAAAGCCTTCTTAACTGTTCCTGATGGTATGGAAAAATGAACTCTTAGAGTAACCCTCATTACTCGCTTTCTCAACACAGGAATATAAAGCGGCCACCGACAAAGCTAAGCCTTTTCTGTTTCTTGCTTTTTGGCCGCTGAAACGCAAGTGCAGTTCAGCTTAGCTTCTGCAACTCACCACCTCTCATGAGACACCATACCTTTTATGCATTTTTGGAGTTGTCAGAATGAGT…
			Bbou_PCR11.2b-8	V1	813		l	ON491270	GGATCCATGCACATCAACAGGTATGTGCACCAATCAACAGGTAACGGCACGTTTTTGTGTGTGTCAAACGAAGGTGTCAGCTTATGAAAGATGTGTTTGAGGGAACAAGTGGCGCTTCTGTGCAGATTGGAATACTGTCCAACGTCTATTAGCAAGCCCAGAACACAAAAGCCTTCTTAACTGTTCCTGATGGTATGGAAAAATGATCTCTTAGAGTAACCCTCGTTACTCGCTTTCTCAACACAGGAATATAAAGCGGCCACCGACAAAGCTAAGCCTTTTCTGTTTCTTGCTTTTTGGCCGCTGAAATGCAGGAGCATTTCAGCTTAGCTTCTGCAACTCACCATCTCTCATGAGACACCATACCTTTTATGCATTTTTGGAGTTGTCAGAATGAGG…
			Bbou_PCR11.2b-9	V1	809		l	ON491271	GGATCCATGCACATCAACAGGTATGGGCACCAATCAACAGGTAAGGGCACGTTTTTGTGTGTCAATCAAAGGTGTCAGATTATGGAAGATTTGTCTGAGGGAACAAGTGGCGCTTCTGTGCAGATTGGAATACTGTCCAGCGTCTATTAGCAAGCCCAGGACCCAAAACCCTTCTTAACTGTTCCTGATGGTATGGAAAAATGAACTCTTAGAGTAACCCTTGTTACTCGCTTTCTCAACACAGGAATAGAAAGCGGCCACCGACAGAGCTAAGCCTTTTCTGTTTCTTGCTTTTTGGCCCCTGAAATGCAGGTGCAGGTCAGCTTAGCTTCTGCAACTCACCACCTCTCATGAGATACCATACCTTTTATGCATTTTTGAAGTTGGCAGAATGAGAAT…
			Bbou_PCR11.2b-11	V1	811		l	ON491272	GGATCCATGCACATCAACAGGTATGGGCACCAATCAACAGGTAAGGGCACGTTTTTTTGTGCGTCAAATGAAGGTGTCAGCTTATGAAAGATGTGTTTGAGGGAACAAGTGGCGCTTCTGTGCAGATTTAAATACTGTCCAGCGTCTATTAGCAAGCCCAGAACACAAAAGCCTTCTTAACTTTTCCTGATGGTATGGAAAAATGATCTCTTAGAGTAACCCTCGTTACTCGCTTTCTCAACACAGGAATATAAAGCGGCCACCGACAAAGCTAAGCCTTTTCTGTTTCTTGCTTTTTGGCTGGTGAAATGCAGGTGCAGTTCAGCTTATCTTCTGCAACTCACCACCTCTCATAAGACACCATACCTTTTATGCATTTTTGGAGTTGGCAGAATGAGG…
			Bbou_PCR11.2b-12	V1	810		l	ON491273	GGATCCATGCACATCAACAGGTATGGGCACCAATCAACAGGTAAGGGCACTTTTTTTGTGTGTCAAATGAAGGTGTCAGCTTATGAAAGATGTGTTTGAGGGAACAAGTGGCGCTTCTGTGCAGAATGGAATACTGTCCAGCGTCTATTAGCAAGCCCAGAACACAAAAGCCTTCTTAACTTTTCCTGATGGTATGGAAAAATGATCTCTTAGAGTAACCCTCGTTACTCGCTTTCTCAACACAGGAATATAAAGCGGCTACCGAAAAAGCCAAGCCTTCTCTGTTTCTTGCTTTTTGGCCGCTGAAATGCAGGAGCAGTTCAGCTTATCTTCTACAACTCACCACCTCTCATGAGACACCATACCTTTTATGCATTTTTGGAGTTGGCAGAATGAGGA…
Bufotes siculus (Sicily, Italy)	Si 334/335	PCR F1/R1	Bsic_PCR1-10	V1	811		l	ON491274	GGATCCATGCACATCAACAGGTATGGGCACCAATCAACAGGTAAGGGCACGTTTTTTTGTGTGTCAAATGAAGGTGTCAGCTTATGAAAGATGTGTTTGAGGGATCAAGTGGCGCTTCTGTGCAGATTGGAATACTGTCCAGCGTCTATTAGCAAGCCCAGAACACAAAAGCCTTCTTAACTTTTCCTGATGGTATGGAAAAATGATCTTTTAGAGTAACCCTCGTTACTCGCTTTCTCAACACAGGAATATAAAGCGGCCACCGACAAAGCTAAGCCTTTTCTGTTTCTTGCTTTTTGGCCGCTGAAATGCAGGTGCAGTTCAGCTTAGCTTTTGCAACTCACCAACTCTCATGAGACACCATACCTTTTATGCATTTTTGGAGTTGGCAGAATGAGG…
			Bsic_PCR1-25	V1	812		l	ON491275	GGATCCATGCACATCAACAGGTATGGGCACCAATCAACAGGTAAGGGCACGTTTTTTTGTGTGTCAAATGAAGGTGTCAGCTTATGAAAGATGTGTTTGATGGAATAAGTGGCGCTTCTGTGCAGATTGGAATACTGTCCAGCGTCTATTAGCAAGCGCAGAACACAAAAGCCTTCTTAACTTTTCCTGATGGTATGGAAAAATGATCTCTTAGAGTAACCCTCGTTACTTGCTTTCTCAACACAGGAATATAAAGCGTCCACCGACAAAGCTAAGCCTTTTCTGTTTCTTGCTTTTTGGCCGCTGAAATGCAGGAGCAGTTCAGCTTAGCTTTTGCAACTCACCAACTCTCATGAGACACCATACCTTTTATGCATTTTTGGAGTTGGCAGAATGAGG…
			Bsic_PCR1-29	V1	811		l	ON491276	GGATCCATGCACATCAACAGGTATGGGCACCAATCAACAGGTAAGGGCACGTTTTTTTGTGTGTCAAATGAAGGTGTCAGCTTATGAAAGATGTGTTTGATGGAATAAGTGGCGCTTCTGTGCAGATTGGAATACTGTCCAGCGTCTATTAGCAAGCGCAGAACACAAAAGCCTTCTTAACTTTTCCTGATGGTATGGAAAAATGATCTCTTAGAGTAACCCTCGTTACTTGCTTTCTCAACACAGGAATATAAAGCGTCCACCGACAAAGCTAAGCCTTTTCTGTTTCTTGCTTTTTGGCCGCTGAAATGCAGGAGCAGTTCAGCTTAGCTTTTGCAACTCACCAACTCTCATGAGACACCATACCTTTTATGCATTTTTGGAGTTGGCAGAATGAGG…
			Bsic_PCR1-30	V1	811		l	ON491277	GGATCCATGCACATCAACAGGTATGGGCACCAATCAACAGGTAAGGGCACGTTTTTTTGTGTGTCAAATGAAGGTGTCAGCTTATGAAAGATGTGTTTGAGGGAACAAGTGGCGCTTCTGTGCAGATTGGAATACTGTCCAGCGTCTATTAGCAAGCCCAGAACACAAAAGCCTTCTTAACTTTTCCTGATGGTATGGAAAAATGATCTCTTAGAGTAACCCTCGTTACTCGCTTTCTCAACACAGGAATATAAAGCGGCCACTGACAAAGCTAAGCCTTTTCTGTTTCTTGCTTTTTGGCCGCTGAAATGCAGGTGCAGTTCAGCTTATCTTCTGCAACTCACCACCTCTCATGAGACACCATACCTTTTATGCATTTTTGGAGTTGGCAGAATGAGG…
Bufotes balearicus (Sicily, Italy)	Si 336/337	PCR F1/R1	Bbal_PCR1-3	V1	813		l	ON491278	GGATCCATGCACATCAACAGGTATGGGCACCAATCAACAGGTAAGGGCACGTTTTTGTGTGTGTTAAATGAAGGTCTCAGCTTATGAAAGATTTGTTTGAGGGAACTAGTGGCGCTTCTGTGCAGATTGGAATACTGTCCAGCGTCTATTAGCAAGCCCAGAACACAAAAGCCTTCTTAACTGTTCCTGATGGTATGGAAAAATGAACTCCTAGAGTTACCCTCGTTACTCGCTTTCTCAACACAGGAATATAAAGCGGCCACCGACAAAGATAAGCCTTATCTGTTTCTTTCTTTTTGGCCGCTGAAATGCAGGTGCAGTTCAGCTTAGCTTCTGCAACACACCACCTCTCATGAGATACCATACCTTTTATGCATTTTTGGAGTTGGCACAATGAGA…
			Bbal_PCR1-16	V1	811		l	ON491279	GGATCCATGCACATCAACAGGTATGGGCACCAATCAACAGGTAAAGGCACGTTTTTGTGTGTGTCAAACGATGGTGTCAGATTATGGAAGATTTGTTTTAGGGAACAAGTGGCGCTTCTGTGCAGATTGGAATACTGTCCAGCGTCTATTAGCAAGCCCAAAGCACAAAAGCCTTCTTAACTGTTCCTGATGGTATGGAAAAATGAAATCTTAGAGTAACCCTCGTTACTCGCTTTCTCACCACAGGAATATAAAGCTGCCACCGACAAAGCTAAGCCTTTTCTGTTTCTTGCTTTTTGGCCGCTGAAATGCAGGTGCAGTTCAGCTTAGCTTCTGCAACTCACCACCTCTCATGAGATACCATACTTTTTATGCATTTTTGGAGTTGGCAGAATGAGA…
			Bbal_PCR1-17	V1	811		l	ON491280	GGATCCATGCACATCAACAGGTATGGGCACCAATCAACAGGTAAGGGCTCGTTTTTGTATGTGTCAAACTAAGGTCTCAGCTTATGAAAGATTTGTTTGAGGGAACTAGTGGCGCTTCTGATCAGATTGGAATACTGTCCAGCGTCTATTAGCAAGCCCAGGACACAAAAGCCTTCTTAACTGTTCCTGATGGTATGGAAAACTGAACTCTTAGATTAACCCTCGTTACTCGCTTTCTCAACACAGAAATATAAAGCGGCCACCGACAAAGCTAAGCCTTTTCTGTTTCTTGCTTTTTGGCCGCTGAAATGCAGGTGCAGTTCAGCTTAGCTTCTGCAACTCACCACCTCTTATGAGATACCATACCTTTTATGCATTTTTGGAGTTGGCAGAATGAGA…
			Bbal_PCR1-22	V1	811		l	ON491281	GGATCCATGCACATCAACAGGTATGGGCACCAATCAACAGGTAAGGACACGTTTTTTTGTGTGTCAAATGAAGGTGTCAGCTTATGAAAGATGTGTTTGAGGGAACAAGTGACACTTCTGTGCAGATTGGAATACTGTCCAGCGTCTATTAGCAAGCCCAGAACACAAAAGCCTTCTTAACTTTTCCTGATGGTATGGAAAAATGATCTCTTAGAGTAACCCTCGTTACTCGCTTTCTCAACACAGGAAAATAAAGTGTCCACCGACAAAGCTAAGCCTTTTCTGTTTCTTGCTTTTTGGCCGCTGAAATTCAGGAGCAGTTCAGCTTAGCTTCTGCAACTCACCACCTCTCATGAGACACCATACCTTTTATGCATTTTTAGAGTTGTCAGAATGAGG…
Bufotes latastii (Pakistan)	Bufo 127	PCR F1/R1	Blat_PCR1-12	V1	812		l	ON491282	GGATCCATGCACATCAACAGGTATGGGCGCCAATCAACAGGTAAGGGCACGTTATTGTGTGTGTCAAACGAAGGTGTCAGCTTCTGGAAAGATTTGTTTGAGGGAAAAAACTGCGCTTCTGTGCAAATTGGAATACTGTCCAGCGTCTACTAGCAAGCACGGAACACAAAAGCCTTCTTAACTGTTCCTGATGGTATAGATAAATGAACTCTTAGAGTACCCCACGTTACCCACTGTCTCAACACGGGGATAGAAAGCGGCCACCGACAGAGCTAAGACTTGTCTATTTCTTGCTTTTTGGCCGCTGAAATGCAAATGCTGATCAGTTTAGCGTCTGCAACTCACCACCTCTCATGAGATACCATACCTTTCATGCACTTTTGGAGTTGTCAGAATGAG…
			Blat_PCR2-6	V1	812		l	ON491283	GGAtCCATGCACATCAACAGGTATGGCgCCAATCAACaGGTAAGGGCATGCTTTTTTGTGTGTCAAACGAAGtGGTCAGCTTCTGGAAAAGATTTGTTGAGGGAAAAAACTGCGCTTCTGTGCAAATTGGAATACTGTCCAGCGTCTGCTAGCAAGCCCAGAACACAAAAGCCTTTCTTAACTGTTCCTGATGGTATAGATAAATGAACTCTTAGAGTACCCCTCGTTACCCGCTGTCTCAACACAGGGATAGAAAGCGGCCACCGACAGAGCTAAGACTTTTCTGTTTCTTGCTTTTTGGCCGCTGAAATGCACATGCAGATCAGTTTAGCGTCTGCAACTCACCACCTCTCATGAGATACCATACCTTTTATGCATTTTTGGAGTTGTCAGAATGAG…
			Blat_PCR1-10	V1	810		l	ON491284	GGATCCATGCACATCAACAGGTATGGGCGCCAATCAACAGGTAAGGGCACGTTTTTGTGTGTGTCAAACGAAGGTGTCAGCTTCTAGAAAGATTTGTTTGAGGGAAAAACTGCGCTTCTGTGCAAATTGGAATACTGTCCAGCGTCTACTAGCAAGCCCAGAACACAAAACCTTCTTAACTGATTCTGATGGTATAGATAAATGAACTCTTAGAGTACCCCTCGTTACCCGCTGTCTCAACACGGGGATAGAAAGCAGCCACCGACAGAGCTAAGACTTTTCTGTTTCTTGCTTTTTGGCTGCTGAAATGCACATGCAGATCAGTTTAGCGTCTGCAACTCACCGCCTCTCATGAGATACCATACCTTTTATGCATTTTTGGAGTTGTCAGAATGAGAA…
			Blat_PCR2-3	V1	825 (in 13)		l	ON491285	GGATCCATGCACATCAACAGGTATGGGCACCAATCAACAGGTAAGGGCACATTTTTGTGTGTGTCAAACGAAGGTGTCAGCTTCTGGAAAGATTTGTTTGAGGGAAAAAACTGTGCTTTTGTGCAAATTGGAATACTGTCCAACGTCTACTAGCAAGCCCAGAACACAAAAGCCTTCTTAACTGTTCCTGATGGTATAGATAAATGAACTATTAGAGTACCACACGTTACCCGCTGTCTCAACACGGGGATAGAAAGCGGCCACCGACAGAGCTAAGACTTGTCTGTTTCTTGCTTTTTGGCCGCTGAAATGCACATTCTGATCAGTTTAGCGTCTGCAACACACCACCTCTCATGAGATACCATACCTTTCATGCATTTTTGGAGTTGTCAGAATGAG…
			Blat_PCR2-1	V1	812		l	ON491286	GGATCCATGCACATCAACAGGTATGGGCACCAATCAACAGGTAAGGGCAAATTTTTGTGTGTGTTAAACGAAGGTGTCAGCTTATAGAAAGATTTGTTAGAGTGAACAAGTGGCGCTTCTGTTCAGATTAAAATACTGTCCAGCGTCTAATAGCAAGCTCAGAACACAAAAGCCTTCTTAACTGTTCCTGATGGTATGCAAAAATGAACTCTTAGAGTACCCCTCGTTACCCTCTTTCTCAAGACAGGGATAGAAAGCGGCCACCGACAGAGCTAAGTCTTCTCTGTTTCTTGCTTTTTGGCCGCTGAAATGCAGGTGCAGATCAGTTTAGCATCTGCAACTCACCACCTCTCATGAGATACCATACCTTTTATGCATTTCTGGAGTTGGCAGAATGAG…
			Blat_PCR1-11	V1	808		l	ON491287	GGATCCATGCACATCAACAGGTATGGGCGCCAATCAACAGGTAAGGGCAAATTTTTGTGTGTGTCAAATGAAGGTGTCAGCTTATAGAAAGATTTGTTAGAGGGAACAAGTGGCGCTTCTGTTCAGATTAAAATACTGTCCAGCGTCTATTAGCAAGCTCAGAACACAAAAGCCTTCTTAACTGTTCCTGATATGCAAAAATGAACTCTTAGAGTACCCCTCGTTACCCTCTTTCAAAAAACAGGGATAGAAAGCGGCCAGCGACAGAGCTAAGTCTTCTCTGTTTCTTGCTTTTTGGCCACTGAAAGCAGGTGCAGATCAGTTTAGTATCTGCAACTCACCACCTCTCATTAGATACCATACCTTTTATGCATTTCTGGAGTTGGCAGAATGAGAATG…
			Blat_PCR2-2	V1	812		l	ON491288	GGATCCATGCACATCAACAGGTATGGGCACCAATCAACAGGTAATTGTACGTTTTTGTGTGTGTCAAACGAAGGTGTCAGCTTCTGGAAAGATTTGTTTGAGGGAACAAATGGCGCTTCTGTGCAGAATGGAATACTGTCCAGCGTCTACTAGCAAGCCCAGAACACAAAATCCTTATTAACTGTCCCTGATGGTATAGATAAATGAACTCTTAGAGTACCCCTCGTTACCCGCTGTCTTAACAGCGGGATAGAAAGCGGCCACCAACAGAGCTAAGCCTTTTCTGTTTCTTGCTCTTTAGCCGCTGCAATGCAGGTGCAGATTAATTTAGCGTCTGCAATTCAAAACCTCTCATGAGATACCATACCTTTTATACATCTTTGGAGTTGACAGAATGAG…
			Blat_PCR2-4	V1	811		l	ON491289	GGATCATGCACATCACCAGGTATGGGTGCCAATCAACAGGTAATTGCACATTTTTGTGTGTGTCAAACGAAAGGTGTCAGCTTCTGGAAATATTTGTTTGAGGGAACAAATGGCGCTTCTGTGCAGAATGGAATACTGTCCAGCGTCTACTAGCAAGCCCAGAACACAAAAGCCTTCTTAACTGTTCTGATGGTATAGATAAATGAACTTTTAGAGTACCCCTCGTTACCCGCAGTCTCAACAGCGGTATAGAAAGCGGCCACCGACAGAGCTAAGCCTTTTCTGTTTCTTGCTTTTTGGCCACTGCAATACAGGTGCAGATTAATTTAGCTTCTGCAACTCACAACCTCTCATGAGATACCATACCTTTTATACATCTTTGGAGTTGACAGAATGAGA…
			Blat_PCR2-5	V1	685 (D129-5’) *				GGATCCATGCACATCAACAGGTATGGGCGCCAATCAACAGGTAAGCCTTCTTAACTGTTCCTGATGGTATAGATAAATAAACTCTTAGTGTACCCCTCGTTACCCGCTGTCTCAACACGGGGATAGAAAGCGGCCACCGACAGAGCTAAGACTTTTCTGTTTCTTGCTTTTTGGCCACTGAAATGCATATGCAGATCAGTTTAGAGTCTGCAACTCACCACCTCTCATGAGATACCATACCTTTTATGCATTTTTGGAGTTGTCAGCATGAGAATGCACCTGCCAGTCCAATCAAAGTTCTGTGCTAACACTGAATGAACTTAGCACCTCTGCAACTGCTCTACATGCTCCAGGAATCCAAAAGTATGTTCCAACAAAGAATTTCATTGCAGCTATAAT…
Bufotes luristanicus (Iran)	Bufo 58	PCR F1/R1	Blur_PCR1.1A-1	V1	812		l	ON491290	GGATCCATGCACATCAACAGGTATGGGCACCAATCAACAGGTAAAGGCAAATTTTTGTGTGTGTCAAACGAAGGTGTCAGCTTACAGAAGGATTTGTTAGAGGGAACAAGTGGCGCTTCTGTTCAGATTAAAATACTGTCCAGCTTCTATTAGCAAGCTCAGAACACAAAAGCCTTCTTAACTGTTCCTGATGGTATGCAAAAATGAACTCTTAGAGTCCCCCTCGTTACCCTCTATCTCAAGACAGGGATAGAAAGCGGCCATCGACAGAGGTAAGTCTTCTCTGTTTCTTGCTTTTTGGCCTCTGAAATTCAGGTGCAGATTAGTTTAGCATCTGCAACTCACCACCTCTCATGAGATACCATACCTTTTATGCATTTCTGGAGTTGGCAGAATGAG…
			Blur_PCR1.1A-2	V1	812		l	ON491291	GGATCCATGCACATCAACAGGTATGGGCTCCAATCAACAGGTAATTGCACGTTTTTGTGTGTGTCAAACGAAGGTGTCAGCTTCTGGAAAGATTTGTTTGAGGGAACAAATGGCGCTTCTGTGCAGAATGGAATACAATCCAGCGTCTACTAGCAAGCCCAGAACACAGAAGCCTTCTTAACTGTTCCTGATGGTATAGATAAATGCACTTTTAGAGTACCCCTCGTTACCCGCTGTGTCAACACCGGGATAGAAAGCGGCCACCGACAGAGCTAAGCCTTTTCTGTTTCTTGCTCTTTGGCCGCTGCAATGCAGGTGCAGATTAATCTAGCGTCTGCAACTCACAACCTCTCATGAGATACCATACCTTTTATACATATTTGCAGTTGACAGAATGAG…
			Blur_PCR1.1A-3	V1	812		l	ON491292	GGATCCATGCACATCAACAGGTATGGGCACCAATCAACAGGTAAGGGCAAATTTTTGTGTGTGTCAAACGAAGGTGTCAGCTTACAGAAAGATTTGTTAGAGGGAACAAGTGGCGCTTCTGTTCAGATTAAAATACTGTCCAGCGTCTATTAGCAAGCTCAGAACACAAAAGCCTTCTTAACTGTTCCTGATGGTATGCAAAAATGAACTCTTAGAGTACCCCTCGTTACCCTCTTTCTCAAGACAGGGATAGAAAGCGGCCACCGACAGAGCTAAGTCTTCTCTGTTTCTTGCTTTTTGGCCGCTGAAATGCAGGTGCAGATCAGTTTAGCATCTGCAACTCACCACCTCTCATGAGATACCATACCTTTTATGCATTTCTGGAGTTGGCAGAATGAG…
			Blur_PCR1.1A-4	V1	804		l	ON491293	GGATCCATGCACATCAACAGGTATGGGCGCCAATCAACAGGTAAGGGCACGTTTTTGTGTGTGTCAAACAAAGGTGTCAGCTTCTAGAAAGATTTGTTTGAGGGAAAAAACTGCTCTTCTGTGCAAATTGGAATACTGTCCAGTGTCTACTAGCAAGCCCAGAACACAAAAGCCTTCTTAACTGTTCCTGATGGTATAGATAAATGAACTCTTAGAGTACCCCTCGTTACCCGCTGTCTCAACACGGGGATAGAAAGCGGACACCGACAGAGCTAAGACTTTTCTGTTTCTTGCTTTTTGGCCGCTGAAATGCACATGCTGATCAGTTTAGCGTCTGCAACTCACCACCTCTCATGAGGTACCATACCTTTTATGCATTTTTGGAGTTGTCAGAATGAG…
			Blur_PCR1.1A-6	V1	811		l	ON491294	GGATCCATGCACATCAACAGGTATGGGCACCAATCAACAGGTAAGGGCACGTTTTTGTGTGTGTCAAACGAAGGTGTCAGCTTCTGGAAAGATTTGTTTGAGGGAAAAACTGCGCTTCTGTGCAAATTGGAATACTGTCCAGCGTCTACTAGCAAGCCCAGAACACAAAAGCCTTCTTAACTGTTCCTGATGGTATAGATAAATGAACTCTTAGAGTACCCCTCGTTACCCGCTGTCTCAACACGGGGATAGAAAGCGGCCACCGACAGAGCTAAGACTTTTCTGTTTCTTGCTTTTTGGCCACTGAAATGCACATGCTGATCAGTTTAGCGTCTGCAACTCACCACCTCTCATGAGATACCATACCTTTTATGCATTTTTGGAGTTGTCAGAATGAGA…
			Blur_PCR1.1A-7	V1	812		l	ON491295	GGATCCATGCACATCAACAGGTATGGGCACCAATCAACAGGTAAGGGCAAATTTTTGTGTGTGTCAAACGTAGGTGTCAGCTTACAGAAAGATTTGTTTGAGGGAACAAGTGGCGCTTCTGTTCAGATTAAAATACTGTCCAGCGTCTATTAGCAAGCTCAGAACACAAAAGCCTTCTTAACTGTTCCTGATGGTATGCAAAAATGAACTCTTAGAGTACTCCTCGTTACCCTCTTTCTCAAGACAGGGATAGAAAGCGGCCACCGACAGAGCTAAGTCTTCTCTGTTTCTTGCTTTTTGGCCGCTGAAATGCAGGTGCAGATCAGTTTAGCATCTGCAACTCACCACCTCTCATGAGATACCATACCTTTTATGCATTTCTGGAGTTGGCAGAATGAG…
			Blur_PCR1.1A-8	V1	811		l	ON491296	GGATCCATGCACATCAACAGGTATGGGCGCCAATCAACAGGTAAGGGCACGTTTTTGTGTGTGTCAAACGAAGGTGTCAGCTTCTGGAAAGATTTGTTTGAGGGAAAAACTGCGCTTCTGTGCAAATTGGAATACTGTCCAGCGTCTACTAGCAAGCCCAGAACACAAAAGCCTTCTTAACTGTTCCTGATGGTATAGATAAATGAACTCTTAGAGTATCCCTAGTTACCCGCTGTCTCAACACGGGGATAGAAAGCGGCCACCGACAGAGCTAAGACTTTTCTGTTTCTTGCTTTTTGGCCACTGAAATGCACATGCTGATCAGTTTAGCGTCTGCAACTCACCACCTCTCATGAGATACCATACCTTTTATGCATTTTTGGAGTTGTCAGAATGAGA…
			Blur_PCR1.1A-10	V1	811		l	ON491297	GGATCCATGCACATCAACAGGTATGGGCACCAATCAACAGGTAAGGGCAAATTTTTGTGTGTGTCAAACGAAGGTGTCAGCTTACAGAAAGATTTGTTTGAGGGAACAAGTGGCGCTTCTGTTCAGATTAAAATACTGTCCAGCGTCTATTAGCAAGCTCAGAACACAAAAGCCTTCTTAACTGTTCCTGATGGTATGCAAAAATGAACTCTTAGAGTACCCCTTGTTACCCTCTTTCTCAAGACAGGGATAGAAAGCGGCCACCGACAGAGCTAAGTCTTCTCTGTTTCTTGCTTTTTGGCCGCTTAAAGCAGGTGCAGATCAGTTTAGCATCTGCAACTCACCACCTCTCATGAGATACCATACCTTTTATGCATTTCTGGAGTTGGCAGAATGAGA…
			Blur_PCR1.1KA-2	V1	811		l	ON491298	GGATCCATGCACATCAACAGGTATGGGCGCCAATCAGCAGGTAATTGCACGTTTTTGTGTGTGTCAAACGAAAGTGTCAGCTTCTGGAAAGATTTGTTTGAGGGAACAAATGGCGCTTCTATGCAGAATGGAATACTGTCCAGCGTCTACTAGCAAGCCCAGAACACAAAAGCCTTCTTAACTGTCCCTGATGGTATAGATAAATGAACTCTTAGAGTACCCCTCGTTACCCGCTGTCTCAACACCGGGATAAAAAGCGGCCACCGACAGAGCTAAGCCTTTTCTGTTTCTTGCTTTTTGGCCTCTGAAATACAGGTGCAGATCAGTTTAGCATCTGCAACTCTCCACCTCCCATGAGATACCATACCTTTTATGCACTTTTGGAGTTGGCAGAATGAG…
			Blur_PCR1.1KA-3	V1	824 (in 13)		l	ON491299	GGATCCATGCACATCAACAGGTATGGGCACCAATCAACAGGAAAGGGCACGTAATGTGGGTGTCAAACAAAGGTGTCAGCTTCTAGAAAGATTTGTTTGAGGGAAAAAACTGCGCTTCTGTGCAAATTGGAATACTGTCCAGCGTCTACTAGCAAGCCCAGAACACAAAAGCCTTCTTAACTGTTCCTGATGGTATAGATAAATGAACTCTTAGAGTACCCCTCGTTACCCGCTGTCTCAACACAGGGATAGCAAGCGGACACCGACAGAGCTAAGACTTTTCTGTTTCTTGCTTTTTGGCCGCTGAAATCCACATGCAGATGAGTTTAGCGTCTGCAACTCACCACCTCTCATGAGATACCATACCTTTTATGCATTTTTGGAGTTGTCAGAATGAGA…
			Blur_PCR1.1KA-7	V1	811		l	ON491300	GGATCCATGCACATCAACAGGTATGGGCACCAATCAACAGGTAAGGGCTAATTTTTGTGTGTGTCAAACGAAGGTGTCAGCTTACAGAAAGATTTGTTAGAGGGAACAAGTGGCGCTTCTGTTCAGATTAAAATACTGTCCAGCGTCTATTAGCAAGCTCAGAACACAAAAGCCTTCTTAACTGTTCCTGATGGTATGCAAAAATGAACTCTTAGAGTACCCCTTGTTGCCCTCTTTCTCAAGACAGGGATAGAAAGCGGCCACCGACAGAGCTAAGTCTTTTCTGTTTCTTGCTTTTTGGCCGCTGAAATGCAGGTGCAGATCAGTTTAGCATCTGCAACTCACCACCTCTCATGAGATACCATACCTTTTATGCATTTCTAGAGTTGGCAGAATGAG…
			Blur_PCR1.1KA-8	V1	811		l	ON491301	GGATCCATGCACATCAACAGGTATGGGCACCAATCAACAGGTAAGGGCTAATTTTTGTGTGTGTCAAACGAAGGTGTCAGCTTACAGAAAGATTTGTTAGAGGGAACAAGTGGCGCTTCTGTTCAGATTAAAATACTGTCCAGCGTCTATTAGCAAGCTCAGAACACAAAAGCCTTCTTAACTGTTCCTGATGGTATGCAAAAATGAACTCTTAGAGTACCCCTTGTTGCCCTCTTTCTCAAGACAGGGATAGAAAGCGGCCACCGACAGAGCTAAGTCTTTTCTGTTTCTTGCTTTTTGGCCGCTGAAATGCAGGTGCAGATCAGTTTAGCATCTGCAACTCACCACCTCTCATGAGATACCATACCTTTTATGCATTTCTAGAGTTGGCAGAATGAG…
			Blur_PCR1.1KA-10	V1	811		l	ON491302	GGATCCATGCACATCAACAGGTATGGGCGCCAATCAACAGGTAAGGGCACGTTTTTGTGTGTGTCAAACGAAGGTGTCAGCTTCTGGAAAGATTTGTTTGAGGAAAAAACTGCGCTTCTGTGCAAATTGGAATACTGTCCAGCGTCTACTAGCAAGCCCAGAACACAAAAGCCTTCTTAACTGTTCCTGATGGTATAGATAAATGAACTCTTAGAGTACCCCTCGTTACCCGCTGTCTCAACACGGGGATAGAAAGCAGCCACCGACAGAGCTAAGACTTTTCTGTTTCTTGCTTTTTGGCCACTGAAATGCACATGCTGATCAGTTTAGCGTCTGCAACTCACCACCTCTCATGAGATACCATACCTTTTATGCATTTTTGGAGTTGTCAGAATGAGA…
			Blur_PCR1.1KA-13	V1	812		l	ON491303	GGATCCATGCACATCAACAGGTATGGGCACCAATCAACAGGTAAGGGCAAATGTTTGTGTATGTCAAACGAAGGTGTCAGCTTGCAGAAAGATTTGTTAGAGGGAACAAGTGGCGCCTCTGTTCAGATTAAAATACTGTCCAGCGTCGATTAACAAGCTCAGAACACAAAAGCCTTCTTAACTGTTCCTGATGGTATGCAAAAATGAAGTCTTAAAGTACCCCTCGTTACCCTCTTTCTCAAGACAGGGATAGAAAGCGGCCACCGACAGAGCTAAGTCTTCTCTGTTTCTTGCTTTTTGGCCGCTGAAATGCAGGTGCAGATCAGTTTAGCATCTGCAACTCACCACCTCTCATGAGATACCATACCTTTTATGCATTTCTGGAGTTGGCAGAATGAG…
			Blur_PCR1.1KA-12		685 (D377) *				GGATCCATGCACATCAACAGGTATGGGCGCCAATCAGCAGGTAAGGGCACGTTTTTGTGTGTGTCAAATGAAGTTGTCAGCTTCTGGAAAGATTTGTTTGATGTAAAAACTGCACTTCTGTGCAAATTGGAATACTGTCCAGCGTCTACTAGCAAGCCCAGAACACAAAAGCCTTATTAACTATTGCTGATGGTATAGATAAATGAACTGTTAGAGTACCACTCGTTACCCGCTGTCTCAACACGGGGATAGAAAGCGCCCaCAGACAGAGCTAAGACTTTTCTGTTTCTTACTATTTGGCCGCTGAAATGCACATGCAGATCAGTTTAGCGTCTGCAACTCACCACCTCTCATGAGATACCATACCTTTCAATGGACCCTTGCTGTTTTCCTCCCTGG…
Bufotes surdus (Iran)	Bufo 59	PCR F1/R1	Bsur_PCR1.2A-2	V1	811		l	ON491304	GGATCCATGCACATCAACAGGTATGGGCGCCAATCATCAGGTAAGGGCATGTTTTTGTGTGTGTCAAATGAAGTTGTCAGCTTCTGGAAAGATTTGTTTGATGTAAAAACTGCACTTCTGTACAAATTGGAATACTGTCCAGCGTCTACTAGCAAGCCCAGAACACAAAAGCCTTATTAAATATTGCTGATGGTATAGATAAATGAACTCTTAGAGTACCCCTCGTTACCCGCTGTCTCAACACGGGGATAGAAAGCGGCCACCGACAGAGCTAAGACTTTTCTGTTTCTTACTTTTTGGCCGCGAAAATACACATGCAGATCAGTTTAGCGTCTGCAACTTACCACCTCTCATGAGATACCATACCTTTTATGCATTTTTGGAGTTGTCAGAATGAGA…
			Bsur_PCR1.2A-13	V1	812		l	ON491305	GGATCCATGCACATCAACAGGTATGGGCGCCAATCAACAGGTAAAGGCACGTTTTTGTGTGTGTCAAACAAAGGTGTCAGCTTCTGGAAAGATTTTTTTGAGGGAAAAAACTGCGCTTCTGTGCAAATTGGAATACTGTCCAGCGTCTACTAGCAAGCCCAGAACACAAAAGCCTTCTTAACTGTTCCTGATGGTATAGATAAATGAACTCTTAGAGTACCCCTCGTTACCAGCTGTCTCAACACGGGGATAGATAGCGGCCATCGACAGAGCTAAGACTTTTCTGTTTCTTGCTTTTTGGCTGCTGAAATGCACATGCAGATCAGTTTAGCATCTGCAACTCACCACCTCTCATGAGATACCATAACTTTTATGTATTTTTGGAGTTGTCAGAATGAA…
			Bsur_PCR1.2A-14	V1	824 (in 13)		l	ON491306	GGATCCATGCACATCAACAGGTATGGGCGCCAATCAACAGGTAATGGCATGTTTTTGTGTGTGTCAAACGAAGGTGTCAGCTTCTGGAAAGATTTGTTTGAGGGAAAAAACTGCGCTTCTGTGCAAATTGGAATACTGTCCAGCGTCAACTAGCAAGCCCAGAACACAAAAGCCTTCTTAACTGTTCCTGATGGTATAGATAAATTAACTCTTAAAGTACCCCTCGTTACCCGCTGTCTCAACACGGGGATAGAAAGCGGCCACCGACAGAGCTAAGACTTTTCTGTTTCTTTCTTTTTGGCCACTGAAATGCACATGCAGATCAGTTTAGCGTCTGCAACTTACCACCTCTCATGAGATACCATACCTTTTATGCATTTTTGGAGTTGTCAGAATGAG…
			Bsur_PCR1.2A-15	V1	818		l	ON491307	GGATCCATGCACATCAACAGGTATGGGCACCAATCAACAGGTAATTGCACGTTTTTGTGTGTGTCAAACGAAGGTGTCAGCTTCTGGAAAGATTTGTTTGAGGGAACAAATGGCGCTTCTGTGCAGAATGGAATACTGTCCAGCGTCTACTAGCAAGCCCAGAACACAAAAGCCTTCTTAACTGTTCCTGATGGTATAGATAAATGAACTCTTAGAGTACCCCTCGTTACCCGCTGTCTCAACAGCGGTATAGAAAGCGGCCATCGGCAGAGCTAAGCCTTTTTGTATTCTGTTTCTTGCATTTTGGCCGCTGCAATGCAGGTGCAGATTAATTTAGCTTCTGCAACTCACAACCTCTCATGAGATACCATACCTTTTATACATCTTTGGAGTTGACAG…
			Bsur_PCR1.2A-16	V1	812		l	ON491308	GGATCCATGCACATCAACAGGTATGGGCGACTATCAACAGGTAAGGGCACGTTTTTGTGTGTGTCAAACGAAGTTGTCAGCTTCTGGAAAGACTTGTTTGAGGGAAAAAACTGCGCTTCTGTGCAAATTGGAATACTGTCCAGCGTCTACTAGCAAGCCTGGAACACAAAAGCCTTCTTAACTGTTCCTGATGGTATAGATAAATGAACTCTTAGAGTACCCCTCGTTACCCGCTGTCTCAACACAGGGATAGAAAGCGGCCACCGACAGAGCTAAGACTTGTCTTTTTATTGCTTTTTGGCCGCTGAAATGCATATGCTGATCAGTTTAGCGTCTGCAACTCACCACCTCTCATGAGATACCATACCTTTCATGCATTTTTGGAGTTGTCAGAATGAG…
			Bsur_PCR1.2A-23	V1	810		l	ON491309	GGATCCATGCACATCAACAGGTATGGGCGCCAATCAACAGGTAAGGGCACGTTTTTGTGTGTGTCAAACGAAATTGTCAGCTACTGGAAAGATTTGTTTGAGGGAAAAATTGCGCTTCTGTGCAAATTGGAATACTGTGCAGCGTCTACTAGCAAGCCCAGAACACAAAAGCCTTCTTAACTGTTCCTGATGGTATAGATAAATGAGCTCTCAGAGTACCCCTCGTTACCCGCTGTCTCAACACGGGGATAGAAAGCGGCCACCGACAGAGCTAAGACTTTTCTGTTTCTTGCTTTATGGCTGCTGAAATGCACATGCTGATCAGTTTAGCGTCTGCAACTCACCACCTCTCAAGAGATACCATACCTTTTATGCATTTTTGAAGTTGTCAGAATGAGA…
			Bsur_PCR1.2A-24	V1	811		l	ON491310	GGATCCATGCACATCAACAGGTATGGGCGCCAATCAACAGGTAAGGGCGCGTTTTTGTGTGTGTCAAACGAAGGTGTCAGCTTCTGGGAAGATTTGTTTGAGGGAAAAACTGCGCTTCTGTGCAAATTGGAATACTGTCCAGCGTCTACTAGCAAGCCCAGAACACAAAAGCCTTCTTAACTGTTCCTGATGGTATAGATAAATGAACTCTTAGAGTACCCCTCGTTACCCGCTATCTCAACACGGGGATAGAAAGCGGCCACCGACAGAGCTAAGACTTTTCTGTTTCTTGCTTTTTGGCCACTGAAATGCACATGCTGATCAGTTTAGCGTCTGCAACTCACCACCTCTCATGAGATACCATACCTTTTATGCATTTTTGGAGTTGTCAGAATGAGA…
			Bsur_PCR1.2A-25	V1	812		l	ON491311	GGATCCATGCACATCAACAGGTATGGGCGCAAATCAGCAGGTAATTGCACGTTTTTGTGTGTGTCAAACGAAGGTGTCAGCTTCTGGAAAGATTTGTTTGAGGGAACAAATGGCGCTTCTGTGCAGAATGGAATACTGTCCAGCGTCTACTAGCAAGCCCAGAACACAAAAGCATTCTTAACTATCCCTGATGGTATAGATAAATGAACTCTTAGAGTACCCCTCGTTACCTGCTGTCTCAACACCAGGATAGAAAGCGGCCACCGACAGAGCTAAGCCTTTTCTGTTTCTTGCTCTTTGGCCGATACAATGCAGGTGCAGATTAATTTAGCATCTGCAACTTACAACCTTTCATGAGATACCATACCTTTTATACATCTTTGGAGTTGACAGAATGAG…
			Bsur_PCR1.2A-28	V1	812		l	ON491312	GGATCCATGCACATCAACAGGTATGGGTGCCAATCAACAGGTAAGGGCACGTTTTTGTGTGTGTCAAACAAAGGTGTCAGCTTCTGGAAAGATTTGTTTGAGGGAAAAAACTGCACTTCTGTGCAAATTGGAATACTGTCCAGTGTCTACTAGCAAGCCCAGAACACAAAAGCCTTCTTAACTGTTCCTGATGGTATAGATAAATGAACTCTAAGAGTACCCCTCGTTACCCGCTGTCTCAACACGGGGATAGAAAGCGGACACTGACAGAGCTAAGACTTTTCTGTTTCTTGCGTTTTGGCCGCTGAAACGCACATGCTGATCAGTTTAGCGTCTGCAACTCACCACCTCTCATGAGATACCATACCTTTTATGCATTTTTGGAGTTGTCAGAATGAG…
			Bsur_PCR1.2A-32	V1	824 (in 13)		l	ON491313	GGATCCATGCACATCAACAGGTATGGGCGCCAATCAACAGGTAATGGCATGTTTTTGTGTGTGTCAAACGAAGGTGTCAGCTTCTGGAAAGATTTGTTTGAGGGAAAAAACTGCGCTTCTGTGCAAATTGGAATACTGTCCAGCGTCAACTAGCAAGCCCAGAACACAAAAGCCTTCTTAACTGTTCCTGATGGTATAGATAAATTAACTCTTAAAGTACCCCTCGTTACCCGCTGTCTCAACACGGGGATAGAAAGCGGCCACCGACAGAGCTAAGACTTTTCTGTTTCTTTCTTTTTGGCCACTGAAATGCACATGCAGATCAGTTTAGCGTCTGCAACTTACCACCTCTCATGAGATACCATACCTTTTATGCATTTTTGGAGTTGTCAGAATGAG…
			Bsur_PCR1.2A-34	V1	811		l	ON491314	GGATCCATGCACATCAACAGGTATGGGCACCAATCAACAGGTAAGGGCACGTTTTTGTGTGTGTCAAACGAAGGTGTCAGCTTCTGGAAAGATTTGTTTGAGGGAAAAACTGCGCTTCTGTGCAAATTGGAATACTGTCCAGCGTCTACTAGCAAGCCCAGAACACAAAAGCCTTCTTAACTGTTCCTGATGGTATAGATAAATGAACTCTTAGAGTACCCCTTGTTACCCGCTGTCTCAACACGGGGATAGAAAGCGGCCACCGACAGAGCTAAGACTTTTCTGTTTCTTGCTTTTTGGCCACTGAAATGCACATGCTGATCAGTTTAGCGTCTGCAACTCACCACCTCTCATGAGATACCATACCTTTTATGCATTTTTGGAGTTGTCAGAATAAGA…
			Bsur_PCR1.2A-39	V1	811		l	ON491315	GGATCCATGCACATCAACAGGTATGGGCGCCAATCAACAGGTAAGGGCACGTTTTTGTGTGTGTCAAACGAAGGTGTCAGCTTCTGAAAAGATTTGTTTGAGGGAAAAACTGCGCTTCTGTGCAAATTGGAATACTGTCCAGCGTCTACTAGCAAGCCCAGAACACAAAAGCCTTCTTAACTGTTCCTGATGGTATAGATAAATGAACTCTTAGAGTACCCCTCGTTACCCGCTGTCTCAACACGGGGATAGAAAGCGGCCACCGACAGAGCTAAGACTTTTCTGTTTCTTGCTTTTTGGCCACTGAAATGCACATGCTGATCAGTTTAGCGTCTGCAACTCACCACCTCTCATGAGATACCATACCTTTCATGCATTTTTGGAGTTGTCAAAATGAGA…
			Bsur_PCR1.2KA-2	V1	812		l	ON491316	GGATCCATGCACATCAACAGGTATGGGCACCAATCAACAGGTAAGGGCACGTTTTTGTGTGTGTCAAACGAAGGTGTCAGCTTCTGGAAAGATTTGTTTGAGGGGAAAAACTGCGCTTCTGTGCAAATTGGAATACTGTCCAGCGTCTACTAGCAAGCCCGGAACACAAATGCCTTCTTAACTGTTCCTGATGGTATAGATAAATGAACTCTTAGAGTACCCCTCGTTACCCACTGTCTCAACACGGGGATAGAAAGCGTCCACCGACAGAGCTAAGACTTGTCTGTTTCTTGCTTTTTGGCCGCTGAAATGCACATGTTGATCAATTTAGCGTCTGCAACTTACCAACTCTCATGAGATACCATACCTTTCATGCATTTTTGGAGTTGTCAAAATGAG…
Epidalea calamita (Jaén, Spain)	M4	Band	Ecal.JM4_B-1	V1	812		l	ON491317	GGATCCATGCACATCAACTAGTAAGGGTGCCAATCAACAAGTAAGGACATGCTTTTGTATGTATCACATGAAGGTGTCAGTTTATGAAAAGATTTGTTTGAGGGAAAAATGGCGCTTCTGGGTTGATTGGAATACTGTCCAGCTTCTATTGGCGGGCCCAGAACACAAAACCCTTCTTATCTGTTTTTGAGGGGATGGCCATATAAACTCAGAGAGTACCCATCTTTACCCACTGTCGCAACATGGGGGAAGGAAGCTGCCACCCATGAAGCTAAGCCTTTTCTGGTTCTTGATTTTTGGCCACTTTAATGCATGTGCTGATCAGTTTAGTGTCTGCAACTCACCACCTCTTATGAGATAACATACCTTTTATGGATTTTTGTAGCTGGCAGAATGAAA…
			Ecal.JM4_B-4	V1	812		l	ON491318	GGATCCATGCACATCAACTAGTAAGGGTGCCAATCAACAAGTAAGGACATGCTTTTGTATGTATCACATGAAGGTGTCAGTTTATGGAAAGATTTGTTTGAGGGAAAAATGGCGCTTCTGGTTTGATTGGAATACTGTCCAGCTTCTATTGGCAGGCCCAGAACACAAAACCCTTCTTATCTGTTTTTGAGGGGATGGCCATATAAACTTAGAGAGTACCCATCTTTACCCACTGTCGCAACATGGCGGAAGGAAGCTGCCACCCATGAAGCTAAGCCTTTTCTGGTTCTTGATTTTTGGCCACTTTAATGCATGTGCAGATCAGTTTAGTGTCTGCAACTCACCACCTCTAATGAGATAACATACCTTTTATGGATTTTTGTAGCTGGCAGAATGAAA…
			Ecal.JM4_B-5	V1	811		l	ON491319	GGATCCAAGCACATCAACTAGTAAGGGTGCCAATCAACAAGTAAGGACATGCTTTTGTATGTATCACATGAAGGTGTCAGTTTATGGAAAGATTTGTTTGAGGGAAAAATGGCGCTTCTGGGTTGATTGGAATACTGTCCAGCTTCTATTGGCAGGCCCAGAACACAAAACTCTTCTTATCTGTTTTTGAGGGGATGGCCATATAAACTTAGAGAGTACCCATCTTTACCCACTGTCGCAACATGGCGGAAGGAAGCTGCCACCCATGAAGCTAAGCCTTTTCTGGTTCTTGATTTTTGGCCACTTTAATGCATGTGCAGATCAGTTTAGTGTCTGCAAGTCACCACCTCTTATGAGATAACATACCTTTTATGGATTTTTGTAGCTGGCAGAATGAAA…
			Ecal.JM4_B-7	V1	812		l	ON491320	GGATCCATGCACATCAACTAGTAATAGTGCCAATCAACAAGTAAGGACATGCATTTGTATGTATCACATGAAGGTGTCATTTTATGGAAAGATTTGTTTGAGGGAAAAATGGCGCTTCTGGGTTGATTGGAATACTGTCCAGCTTTTATTGGCAGGCCCAGAACACAAAACCCTTCTTATCTGTTTTTGAGGGGATGGCCATATAAACTTAGAGAGTACCCATCTTTACCCACTGTCGCAACATGGCGGAAGGAAGCTGCCACCCATGAAGCTAAGCCTTTTCTGGTTCTTGATTTTTGGCCACTTTAATGCATGTGCAGATCAGTTTAGTGTCTGCAACTCACCACCTCTTATGAGATAACATACCTTTTATGGATTTTTGTAGCTGGCAGAATGAAA…
			Ecal.JM4_B-11	V1	812		l	ON491321	GGATCCATGCACATCAACTAGTAATAGTGCCAATCAACAAGTAAGGACATGCATTTGTATGTATCACATGAAGGTGTCATTTTATGGAAAGATTTGTTTGAGGGAAAAATGGCGCTTCTGGGTTGATTGGAATACTGTCCAGCTTTTATTGGCAGGCCCAGAACACAAAACCCTTCTTATCTGTTTTTGAGGGGATGGCCATATAAACTTAGAGAGTACCCATCTTTACCCACTGTCGCAACATGGCGGAAGGAAGCTGCCACCCATGAAGCTAAGCCTTTTCTGGTTCTTGATTTTTGGCCACTTTAATGCATGTGCAGATCAGTTTAGTGTCTGCAACTCACCACCTCTTATGAGATAACATACCTTTTATGGATTTTTGTAGCTGGCAGAATGAAA…
			Ecal.JM4_B-12	V1	812		l	ON491322	GGATCCATGCACATCAACAGGTATGGGTGCCAATCAACAAGTAAGGACATGCTTTTGTATGTATCACATGAAAGTGTCAGTTTATGGAAAGATTTGTTTGAGGGAAAAATGGCGCTTCTGGGTTGATTGGAATACTGTCCAGCTTCTATTGGCAGGCCCAGAACACAAAACCCTTCTTATCTGTTTTTGAGGGGATGGCCAAATAAACTCAGAGAGTACCCATCTTTACCCACTGTCGCAACATGGGGGAAGGCAGCGGCCACCCATGAAGCTAAGCCTTTTCTGGTTCTTGATTTTTGGCCACTTTAATGCATGTGCAGATCAGTTTAGTGTCTGCAAGTCACCACCTCATATGAGATAACATACCTTTTATGGATTTTTGTAGCTGGCAGAATGAAA…
			Ecal.JM4_B-31	V1	812		l	ON491323	GGATCCATGCACATCAACTAGTAAGGGTGCCAATCAACAAGTAAGGACATGCTTTCGTATGTATCACATGAAGGTGTCAGTTTATGGAAAGATTTGTTTGAGGGAAAAATAGCGCTTCTGGGTTGATTGGAATACTGTCCAGCTTCTATTGGCAGGCCCAGAACACAAAACCCTTCTTATCTGTTTTTGAGGGGATGGCCATATAAACTCAGAGAGTACCCATCTTTACCCACTGTTGCAACATGGGGGAAGGAAGCTGCCACCCATGAAGCTAAGCCTTTTCTGGTTCTTGATTTTTGGCCACTTTAATGCATGTGCAGATCCGTTTAGTGTCTGCAACTCACCACCTCTTATGAGATAACATACCTTTTATGGATTTTTGTAGCTGGCAGAATGAAA…
			Ecal.JM4_B-35	V1	812		l	ON491324	GGATCCATGCACATCAACTAGTAATAGTGCCAATCAACAAGTAAGGACATGCTTTTGTATGTATCACATGAAGGTGTCAGTTTATGGAAAGATTTGTTTGAGGGAAAAATGGCGCTTCTGGTTTGATTGAAATACTGTCCAGCTTCTATTGGCAGGCCCAGAACACAAAACCCTTCTTATCTGTTTTTGAGGGGATGGCCATATAAACTTAGAGAGTACCCATCTTTACCCACTGTCGCAACATGGCGGAAGGAAGCTGCCACCCATGAAGCTAAGCCTTTTCTGGTTCTTGATTTTTGGCCACTTTAATGCACGTGCAGATCAGTTTAGTGTCTGCAACTCACCACCTCTTATGAGATAACATACCTTTTATGGATTTTTGTAGCTGGCAGAATGAAA…
			Ecal.JM4_B-36	V1	812		l	ON491325	GGATCCATGCACATCAACTAGTAAGGGTGCCAATCAACAAGTAAGGACATGCTTTCGTATGTATCACATGAAGGTGTCAGTTTATGGAAAGATTTGTTTGAGGGAAAAATAGCGCTTCTGGGTTGATTGGAATACTGTCCAGCTTCTATTGGCAGGCCCAGAACACAAAACCCTTCTTATCTGTTTTTGAGGGGATGGCCATATAAACTCAGAGAGTACCCATCTTTACCCACTGTTGCAACATGGGGGAAGGAAGCTGCCACCCATGAAGCTAAGCCTTTTCTGGTTCTTGATTTTTGGCCACTTTAATGCATGTGCAGATCCGTTTAGTGTCTGCAACTCACCACCTCTTATGAGATAACATACCTTTTATGGATTTTTGTAGCTGGCAGAATGAAA…
			Ecal.JM4_B-10		789 (D23-3’end) *				GGATCCATGCACATCAACAGGTATGGGTGCCAATCAACAAGTAAGGACATGCTTTTGTATGTATCACATGAAAGTGTCAGTTTATGGAAAGATTTGTTTGAGGGAAAAATGGCGCTTCTGGGTTGATTGGAATACTGTCCAGCTTCTATTGGCAGGCCCAGAACACAAAACCCTTCTTATCTGTTTTTGAGGGGATGGCCAAATAAACTCAGAGAGTACCCATCTTTACCCACTGTCGCAACATGGGGGAAGGCAGCGGCCACCCATGAAGCTAAGCCTTTTCTGGTTCTTGATTTTTGGCCACTTTAATGCATGTGCAGATCAGTTTAGTGTCTGCAAGTCACCACCTCATATGAGATAACATACCTTTTATGGATTTTTGTAGCTGGCAGAATGAAA…
			Ecal.JM4_B-26		771 (D41-3’end) *				GGATCCATGCACATCAACAGGTATGGGTGCCAATCAACAAGTAAGGACATGCTTTTGTATGTATCACATGAAAGTGTCAGTTTATGGAAAGATTTGTTTGAGGGAAAAATGGCGCTTCTGGGTTGATTGGAATACTGTCCAGCTTCTATTGGCAGGCCCAGAACACAAAACCCTTCTTATCTGTTTTTGAGGGGATGGCCAAATAAACTCAGAGAGTACCCATCTTTACCCACTGTCGCAACATGGGGGAAGGCAGCGGCCACCCATGAAGCTAAGCCTTTTCTGGTTCTTGATTTTTGGCCACTTTAATGCATGTGCAGATCAGTTTAGTGTCTGCAAGTCACCACCTCATATGAGATAACATACCTTTTATGGATTTTTGTAGCTGGCAGAATGAAA…
Epidalea calamita (Jaén, Spain)	M	Band	Ecal.MAlc2-37	V1	809		l	ON491326	GGATCCATGCACATCAACTAGTTAGGGTGCCAATCAACAAGTAAGGACATGCTTTTGTATGTATCACATGAAGGTGTCAGTTTATGGAAAGATTTGTTTGAGGGAAAAATGGCGCTTCTGGGTTGATTGGAATACTGTCCAGCTTCTATTGGCAGGCCCAGAACACAAAACCCTTCTTATCTGTTTTTGAGGGGATGGCCATATAAACTTAGAGAGTACCCATCTTTACCCACTGTCGCAACATGGCGGAAGGAAGCTGCCACCCATGAAGCTAAGCCTTTTCTGGTTCTTGATTTTTGGCCACTTTAATGCATGTGCAGATCAGTTTAGTGTCTGCAACTCACCACCTCATATGAGATAACATACCTTTTATGGATTTTTGTAGCTGGCAGAATGAAA…
			Ecal.MAlc2-8	V1	816 (in-5)		l	ON491327	GATCCATGCACATCAACTAGTAAGGGTGCCAATCAACAAGTAAGGACATGCTTTTGTATGTATCACATGAAGGTGTCAGTTTATGAAAAGATTTGTTTGAGTGAAAAATGGCGCTTCTGGGTTGATTGGAATACTGTCCAGCTTCTATTGGCGGGCACAGAACACAAAACCCTTCTTATCTGTTTTTGAGAGGATGGCCATATAAACTCAGAGAGTACCCATCTTTACCCACTGTCGCAACATGGGGGAAGGAAGCTGCCACCCATGAAGCTAAGCCTTTTCTGGTTCTTGATTTTTGGCCACTTTAATGCATGTGCAGATCAGTTTAGTGTCTGCAACTCACCACCTCTTATGAGATAACATACCTTTTATGGATTTTTGTATCTGGCAGAATGAAAT…
Epidalea calamita (Jaén, Spain)	M1	PCR F1/R1	Ecal.JM1_PCR6-3	V1	812		l	ON491328	GGATCCATGCACATCAACAGGTATGGGTGCCAATCAACAAGTAAGGACATGCTTTCGTATGTATCACATGAAGGTGTCAGTTTATGAAAAGATTTGTTTGAGGGAAAAATGGCGCTTCTGGGTTGATTGGAATACTGTCCAGCTTCCATTGGCAGGCCCAGAACACAAAACCCTTCTTATCTGTTTTTGAGGGGATGGCCATATAAACTTAGAGAGTACCCATCTTTACCCACTGTCGCAACATGGCGGAAGGAAGCAGCCACCCATGAAGCTAAGCCTTTTCTGGTTCTTGATTTTTGGACACTTTAATGCATGTGCAGATCAGTTTAGTGTCTGCAACTCACCACCTCTTATGAGATAACATACCTTTTATGGATTTTTGTAGCTGGCAGAATGAAA…
			Ecal.JM1_PCR6-9	V1	812		l	ON491329	GGATCCATGCACATCAACAGGTATGGGTGCCAATCAACAAGTAAGGACATGCTTTTGTATGTATCACATGAAAGTGTCAGTTTATGGAAAGATTTGTTTGAGGGAAAAATGGCGCTTCTGGGTTGATTGGAATACTGTCCAGCTTCTATTGGCAGGCCCAGAACACAAAACCCTTCTTATCTGTTTTTGAGGGGATGGCCAAATAAACTCAGAGAGTACCCATCTTTACCCACTGTCGCAACATGGGGGAAGGCAGCGGCCACCCATGAAGCTAAGCCTTTTCTGGTTCTTGATTTTTGGCCACTTTAATGCATGTGCAGATCAGTTTAGTGTCTGCAAGTCACCACCTCATATGAGATAACATACCTTTTATGGATTTTTGTAGCTGGCAGAATGAAA…
			Ecal.JM1_PCR6-16	V1	812		l	ON491330	GGATCCATGCACATCAACAGGTATGGGTGCCAATCAACAAGTAAGGACATGCTTTTGTATGTATCACATGAAGGTGTCAGTTTATGGAAAGATTTGTTTGAGGGAAAAATGGCGCTTCTGGTTTGATTGGAATACTGTCCAGCTTCTATTGGCAGGCCCAGAACACAAAACCCTTCTTATCTGTTTTTGAGGGGATGGCCATATAAACTTAGAGAGTACCCATCTTTACCCACCGTCGCAACATGGCGGAAATAAGCTGCCACCCATGAAGCTAAGCCTTTTCTGGTTCTTGATTTTTGGCCACTTTAATGCATGTGCAGATCAGTTTAGTGTCTGCAAGTCACCACCTCTTATGAGATAACATACCTTTTATGGATTTTTGTAGCTGGCAGAATGAAA…
			Ecal.JM1_PCR7-1	V1	812		l	ON491331	GGATCCATGCACATCAACAGGTATGGGTGCCAATCAACAAGTAAGGACATGCTTTTGTATGTATCACATGAAGGTGTCAGTTTATGGAAAGATTTGTTTGAGGGAAAAATGGCGCTTCTAGGTTGATTGGAATACTGTCCAGCTTCTATTGGCAGGCCCAGAACACAAAACCCTTCTTATCTGTTTTTGAGGGAATGGCCATATAAACTTAGAGAGTACCCATCTTTACACACTGTCGCAACATGGCGGAAGGAAGCTGCCACCCATGAAGCTAAGCCTTTTCTGGTTCTTGATTTTTGGCCACTTTAATGCATGTGCAGATCAGTTTAGTGTCTGCAAGTCACCACCTCTTATGAGATAACATACCTTTTATGGATTTTTGTAGCTGGCAGAATGAAA…
			Ecal.JM1_PCR7-24	V1	811		l	ON491332	GGATCCATGCACATCAACAGGTATGGTGCCAATCAACAAGTAAGGACATGCTTTTGTATGTATCACGTGAAGGTGTCAGTTTATGAAAAGATTTGTTTGAGGGAAAAATGGCGCTTCTGGGTTGATTGGAATACTGTCCAGCTTCTATTGGCAGGCCCAGAACACAAAACCCTTCTTATCTGTTTTTGAGGGGATGGCCATATAAACTTAGAGAGTACCCATCTTTACCCACTGTCGCAACATGGCGGAAGGAAGCTGCCACCCATGAAGCTAAGCCTTTCCTGGTTCTTGATTTTTGGCCACTTTAATGCATGTGCAGATCAGTTTAGTGTCTGCAAGTCACCACCTCTTATGAGATAACATACCTTTTATGGATTTTTGTAGCTGGCAGAATGAAAT…
			Ecal.JM1_PCR7-41	V1	811		l	ON491333	GGATCCATGCACATCAACAGGTATGGTGCCAATCAACAAGTAAGGACATGCTTTTGTATGTATCACATGAAGGTGTCCGTTTATGGAAAGATTTTTTTGAGGGAAAAATGGCGCTTCTGGGTTGATTGGAATACTGTCCAGCTTCTATTGGCAGGCCCAGAACACAAAACCCTTCTTATCTGTTTTTGAGGGGATGGCCATATAAACTCAGAGAGTACCCATCTTTACCCATTGTCGCAACATGGTGGAAGGAAGCTGCCACCCATGAAGCTAAGACTTTTCTGGTTCTTGATTTTTGGCCACTTTAATGCAGGTGCAAATCAGTTTAGTGTCTGTAAGTCACCACCTCTTATGAGATAACATACCTTTTATGGATTTTTGTAGCTGGCAGGATGAAAT…
Epidalea calamita (Ardal, Spain)	Tadpole4	PCR F1/R1	Ecal.Ren4_PCR1-7	V1	812		l	ON491334	GGATCCATGCACATCAACAGGTATGGGTGCCAATCAACAAGTAAGGACATGCATTTGTATGTATCACATGAAGGTGTCAGTTTATGAAAAGATTTGTTTGAGGGAAAAATGGCGCTTCTGGGTTGATTGGAATACTGTCCAGCTTCTATTGGCAGTCCCAGAACACAAAACCCTTCTAATTTGTTTTTGAGGGGATGGCCATATAAACTCACAGAGTACCCATCTTTACCCACTGTTGCAACATGGGGGAAGGAAGCTGCCACCCATGAAGCTAAGCCTTTTCTGGTTCTTGATTTTTGGCCACTTTAATGTATGTGCAGATCAGTTTAGTGTCTGCAGCTCACCACCTCTTATGAGATAACATACCTTTTATGGATTTTTGTAGCTGGCAGAATGAAA…
			Ecal.Ren4_PCR1-8	V1	812		l	ON491335	GGATCCATGCACATCAACAGGTATGGGTGCCAATCAACAAGTAAGGACATGCTTTTGTATGTATCACATGAAGGTGTCAGTTTATGGAAAGATTTGTTTGAGGGAAAAATAGCGCTTCTGGGTTGATTGGAATACTGTCCAGCTTCTATTGGCAGGCCCAGAACACAAAACCCTTCTTATCTGTTTTTGAGGGGATGGCCATATAAACTTAGAGAGTACCCATCTTTACCCACTGTCGCAACATGGGGGAAGGAAGCTGCCACCCATGAAGCTAAGCCTTTTCTGGTTCTTGATTTTTGGCCACTTTAATGCATATGCAGATCAGTTTAGTGTCTGCAACTCACCACCTCTTATGAGATAACATACCTTTTATGGATTTTTGTAGCTGGCAGAATGAAA…
Epidalea calamita (Spain)		PCR F1/R1	Ecal.Da-PCR4-10	V1	814		l	ON491336	GGATCCATGCACATCAACAGGTATGGGTGCCAATCAACAAGTAAGGACATGCTTTTGTATGTATCACATGAAGGTGTCAGTTTATGAAAAGATTTGTTTGAGGGAAAAATGGCGCTTCTGGGTTGATTGGAATACTGTCCAGCTTCTATTGGCGGGCCCAGAACACAAAACCCTTCTTATCTGTTTTTGAGGGGATGGCCATATAAACTTAGAGAGTACCCATCTTTACCCACTGTCGCAACATGGCGGAAGGAAGCTGCCACCCATGAAGCTAAGCATTTTCTGGTTCTTGATTTTTGGCCACTTTAATGCATGTGCAGATCAGTTTAGTGTCTGCAACTCACCACCTCTTATGAGATAACATACCTTTTATGGATTTTTGCAGCTGGCAGAATGAAA…
			Ecal.Db-PCR4-10	V1	812		l	ON491337	GGATCCATGCACATCAACAGGTATGGGTGCCAATCAACAAGTAAGGATATGCTTTTGAATGTATCACATGAAGGTGTCAGTTTATGGAAAGATTTGTTTGAGGGAAACATGGCGCTTCTGGGTTGATTGGAATACTGTCCAGCTTCTATTGGCAGGCCCAGAACACAAAACCCTTCTTATCTGTTTTTGAGGGGATGGCCATATAAACTCAGAGAGTACCCATCTTTACCCACTGTCGCAACATGGGGGAAGGAAGCTGCCACCCATGAAGCTAAGCCTTTTCTGGTTCTTGATTTTTGGCCACTCTAATGCATGTGCAGATCAGTTTAGTGTCTGCAACTCACCACCTCTTATGAGATAACATACCTTTTATGGATTCTTGTAGCTGGCAGAATGAAA…
			Ecal.Da-PCR4-13	V1	814		l	ON491338	GGATCCATGCACATCAACAGGTATGGGTGCCAATCAACAAGTAAGGACATGCTTTTGTATGTATCACATGAAGGTGTCAGTTTATGGAAAGAGTTGTTTGAGGGAAAAATGGAGCTTCTGGGTTGATTGGAATACTGTCCAGCTTCTATTGGCAGGCCCAGAACACAAAACCCTTCTTATCTGTTTTTGAGGGGATGGCTATATAAACTTAGAGAGTACCCATCTTTACCCACTGTCGCAACATGGGAGAAGGAAGCTGCCACCTATGAAGCTAAGCCTTTTCTGGTTCTTGATTTTTGTACACTTTAATGCAGGTGCAGATCAGTTTAGTGTCTGCAAGTCACCACCTCTTATGAGATAACATACCTTTTATGGATTTTTGTAGCTGGCAGAATGAAA…
			Ecal.Db-PCR4-13	V1	812		l	ON491339	GGATCCATGCACATCAACTAGTAATAGTGCCAATCAACAAGTAAGGACATGCTTTTGTATGTATCACATGAAGGTGTCAGTTTATGGAAAGATTTGTTTGAGGGAAAAATGGCGCTTCTGGGTTGATTGGAATACTGTCCAGCTTCTATTGGCAGGCCCAGAACACAAAACCCTTCTTATCTGTTTTTGAGGGGATGGCCATATAAACTTAGAGAGTACCCATCTTTACCCACTGTCGCAACATGGCGGAAGGAAGCTGCCACCCATGAAGCTAAGCCTTTTCTGGTTCTTGACTTTTGGCCACTTTAATGCATGTGCAGATCAGTTTAGTGTCTGCAAGTCACCACCTCTTATGAGATAACATACCTTTTATGGATTTTTGTAGCTGGCAGAATGAAA…
			Ecal.Da-PCR4-18	V1	812		l	ON491340	GGATCCATGCACATCAACAGGTATGGGTGCCAATCAACAAGTAAGGACATGCTTTTGTATGTATCACATGAAGGTGTCAGTTTATGAAAAGATTTGTTTGAGGGAAAAATGGCGCTTCTGGGTTGATTGGAATACTGTCCAGCTTCTATTGGCAGGCCCAGAACACAAAACTCTTCTTATCTGTTTTTGAGGGGATGGCCATATAAACTTAGAGAGTACCCATCTTTACCCACTGTCGCAACATGGCGGAAGGAAGCTGCCACCCATGAAGCTAAGCCTTTTCTGGTTCTTGATTTTTGAACACTTTAATGCATGTGCGGATCAGTTTAGTGTCTGCAACTCACCACCTCTTATGAGATAACATACCTTTTATGGATTTTTGTAGCTGGCAGAATGAAA…
			Ecal.Db-PCR4-18	V1	811		l	ON491341	GGATCCATGCACATCAACTTGTAAGGGTGCCAATCAACAAGTAAGGACATGCTTTTGTATGTATCACATGAAGGTGTCAGTTTATGGAAAGATTTGTTTGAGGGAAAAATGGCGCTTCTGGGTTGATAGAATACTGTCCAGCTTCTATTGGCAGGCCCAGAACACAAAACCCATCTTATCTGTTTTTGAGGGGATGGCCATATAAACTTAGAGAGTACCCATCTTTACCCACTGTCGCAACATGGCGGAAGGAAGCTGCCACCCATGAAGCTAAGCCTTTTCTGGTTCTTGATTTTTGGACACTTTAATGCATGTGCAGATCAGTTTAGTGTCTGCAACTCACCACCTCTTATGAGATAACATACCTTTTATGGATTTTTGTAGCTGGCAGAATGAAAT…
			Ecal.Da-PCR4-21	V1	812		l	ON491342	GGATCCATGCACATCAACAGGTATGGGTGCCAATCAACAAGTAAGGACATGCTTTTGTATGTATCACATGAAGGTGTCAGTTTATGGAAAGATTTGTTTGAGGGAAAAATGGCGCTTCTGGGTTGATTGGAATACTGTCCAGCTTCTATTGGCAGGCCCAGAACACAAAACCCTTCTTATCTGTTTTTGAGGGGATGGCCATATAAACTCAGAGAGTACCCATCTTTACCCATTGTCGCAACATGGGGGAAGGAAGCAGCCACCCATGAAGCTAAGACTTTTCTGGTTCTTGATTTTTGGCCACCTTAATGCATGTGCAGATCAGTTTAGTGTCTGCAAGTCACCTCCTCTTATGGGATAGCATACCTTTTATGGATTTTTGTAGCTGGCAGAATGAAA…
			Ecal.Db-PCR4-21	V1	812		l	ON491343	GGATCCATGCACATCAACTTGTAAGGGTGCCAATCAACAAGTAAGGAAATGCTTTTGTATGTATCACATGAAGGTGTCAGTTTATGGAAAGATTTGTTTGAGGGAAAAATGGCGCTTCTGGGTTAATTGGAATACTGTCCAGCTTCTATTGGCAGGCCCAGAACACAAAACCCTTCTTATCTGTTTTTGAGGGGATGGCCATATAAACTAAGAGAGTACCCATCTTTACCCATTGTCGCAACATGGGGGAAGGAAGCAGCCACCCATGAAGCTAAGCCTTTTCTGGTTCTTGGTTTTTGGCCACTTTAATGCATGTGCAGATCAGTTTAGTGTCTGCAAGTCACCACCTCTTATGAGATAGCATACCTTTTATGGATTTTTGTAGCTGGCAGAATGAAA…
			Ecal.Da-PCR4-22	V1	812		l	ON491344	GGATCCATGCACATCAACAGGTATGGGTGCCAATCAACAAGTAAGGACATGCTTTTGTATGTATCACATGAAGGTGTCAGTTTATGGAAAGATTTGTTTGAGGGAAAAATGGCGCTTCTGGTTTGATTGGAATACTGTCCAGCTTCTATTGGCAGGCCCAGAACACAAAACCCCTCTTATCTGTTTTTGAGGGGATGGCCATATAAACTTAGAGAGTACCCATCTTTACCCACCGTCGCAACATGGCGGAAGGAAGCTGCCACCCATGAAGCTAAGCCTTTTCTGGTTCTTGATTTTTGGCCACTTTAATGCATGTGCAGATCAGTTTAGTGTCTGCAAGTCACCACCTCTTATGAGACAACATACCTTTTATGGATTTTTGTAGCTGGCAGAATGAAA…
			Ecal.Db-PCR4-22	V1	812		l	ON491345	GGATCCATGCACATCAACTTGTAAGGGTGCCAATCAACAAGTAAGGACATGCTTTTGTATGTATCACATGAAGGTGTCAGTTTATGGAAAGATTTGTTTGAGGGAAAAATGGCGCTTCTGGGTTGATTGGAATACTGCCCATCTTCTATTGGCAGGCCCAGAACACAAAACCCTTCTTATCTGTTTTTGAGGGGATGGCCATATAAACTCAGAGAGTACCCATCTTTACCCACTGTCGCAACATGGGGGAAGGAAGCTGCCACCCATGAAGCTAAGCCTTTTCTGGTTCTTGATTTTTGGCCACTTTAATGCATGTGCAGATCAGTTTAGTGTCTGCAACTCACCACCTCTTATGAGATAACATACCTTTTATGGATTTTTGTAGCTGGCAGAATGAAA…
			Ecal.Da-PCR4-23	V1	812		l	ON491346	GGATCCATGCACATCAACAGGTATGGGTGCCAATCAACAAGTAAGGACATGCTTTTGTATGTATCACATGAAGGTGTCAGTTTATGGAAAGATTTGTTTGAGGGAAAAATGGCGCTTCTGGGTTGATTGGAATACTGTCCAGCTTCTATTGGCAGGCCCAGAACACAAAACCCTTCTTATCTGTTTTTGAGGGGATGGCCATATTAACTCAGAGAGTACCCATCTTTACCCACTGTCGCAACATGGGGGAAGGAAGCTGCCACCCATGAAGCTATGCCTTTTCTGGTTCTTGATTTTTGACCACTTTAATGCATGTGCAGATTAGTTTAGTGTCTGCAACTCACCACCTCTTATGAGATAACATACCTTTTATGGATTTTTGTAGCTGGCAGAATGAAA…
			Ecal.Db-PCR4-23	V1	813		l	ON491347	GGATCCATGCACATCAACTAGTAAGGGTGCCAATCAACAAGTAAGGACATGCTTTTGTATGTATCACATGAAGGTGTCAGATTATGaAAAGATTTGTTTGAGGGaAAAAATGGCGCTTCTgGGtTGATTGGAATACTGTCCAGCTTCTATTGGCGGGCCCAGAACACAAAacCCTTCTTATCTGTTTTTGAGGGGATGGCCATATAAACTCAGAGAGTACCCATCTTTACCCACTGTCGCAACATGGGGGAAGGAAGCTGCCACCCATGAAGCTAAGCCTTTTCTCGTTCTTGATTTGTGGCCACTTTGaTGCATGTGCAGATCAgtTTAGTGTCTGCAACTCACCACCTCTTATGAGATAACATACCTTTTATGGATTTTTGTAGCTGGCAGAAAGAA…
			Ecal.Da-PCR4-24	V1	812		l	ON491348	GGATCCATGCACATCAACAGGTATGGGTGCCAATCAACAAGTAAGGACATGCTTTTGTATGTATCACATGAAGGTGTCAGTTTATGGAAAGATTTGTTTGAGGGAAAAATGGCGCTTCTGGGTTGATTGGAATACTGTCCAGCTTCTATTGGCAGGCCCAGAACACAAAACCCTTCTTATCTGTTTTTGAGGGGATGGCCATATAAACTTAGAGAGTACCCATCTTTACCCACTGTCGCAACATGGCGGAAGGAAGCTGCCACCCATGAAGCTAAGCCTTTTCTGGTTCTTGATTTTTGGCCACTTTAATGCATGTGCAGATCAGTTTAGTGTCTGCAACTCACCACCTCATATGAGATAACATACCTTTTATGGATTTTTGTAGCTGGCAGAATGAAA…
			Ecal.Db-PCR4-24	V1	812		l	ON491349	GGATCCATGCACATCAACAGGTATGGGTGCCAATCAACAAGTAAGGACATGCTTTTGTATGTATCACATGAAGGTGTCAGTTTATGAAAAGATTTGTTTGAGGGAAAAATGCCGCTTCTGGGTTGATTGCAATACTGTCCAGCTTCTATTGGCGGGCCCAGAACACAAAACCCTTCTTATCTGTTTTTGAGGGGATGGCCATATAAACTCAGATAGTACCCATTTTTACCCACTGTCGCAACATGGGGGAAGGAAGCTGCCACCCATGAAGCTAAGCCTTTTCTGGTTCTTGATTTTTGGCCACTTTAATGCATGTGCAGATCAGTTTAGTGTCTGCAAGTCACCACCTCTTATGAGATAACATACCTTTTATGGATTTTTGTAGCTGGCAGAATGAAA…
			Ecal.Da-PCR4-26	V1	812		l	ON491350	GGATCCATGCACATCAACAGGTATGGGTGCCAATCAACAAGTAAGGACATGCTTTTGTATGTATCACATGAAGGTGTCAGTTTATGGAAAGATTTGTTTGAGAGAAAAATGGCGCTTCTGGGTTGATTGGAATACTGTCCAGCTTCTATTGGCAGGCCCAGAACACAAAACCCTTCTTATCTGTTTTTGAGGGGATGGCCATATAAACTCAGAGAGTACACATCTTTACCCATTGTCGCAACATGGTGGAAGGAAGCTGCCACCCATGAAGCTAAGACTTTTCTGGTTCTTGATTTTTGGCCACTTTAATGCATGTGCAGATCAGTTTAGTGTCTGTAAGTCACCACCTCTTATGAGATAACATACCTTTTATGGATTTTTGTAGCTGGCAGAATGAAA…
			Ecal.Db-PCR4-26	V1	813		l	ON491351	GGATCCATGCACATCAACAGGTATGGGTGCCAGTCAACAAGTAAGGACATGCTTTTGTATGTATCACATGAAGGTGTCAGTTTATGAAAAGATTTGTTTGAGGGAAAAAATGGCGCTTCTGGGTTGATTGGAATACTGTCCAGCTTCTATTGGCAGGCCCAGAACACAAAACCCTTCTTATCTGTTTTTGAGGGGATGGCCATATAAACTCAGAGAGTACCCACCTTTACCCACTGTCGCAACATGGGGGAAGGAAGCTGCCACCCATGAAGCTAAGCCTTTTCTGGTTCTTGATTTGTGGCCACTTTAATGCATGTGCAGATCAGTTTAGTGTCTGCAACTCACCACCTCTTATGAGATAACATACCTTTTATGGATTTTTGTAGCTGGCAGAATGAA…
			Ecal.Da-PCR4-32	V1	812		l	ON491352	GGATCCATGCACATCAACAGGTGTGGGTGCCAATCAACAAGTACGGACATGCTTTTGTATGTATCACATGAAGGTGTCAGTTTATGGAAAGATTTGTTTGAGGGAAAAATGGCGCTTCTGGGTTGATTGGAATACTGTCCAGATTCTATTGGCAGGCCCAGAACACAAAACCCTTCTTATCTGTTTTTGAGGGGATGGCCATATAAACTTAGAGAGTACCCATCTTTACCCACTGTCGCAACATGGCGGAAGGAAGCTGCCACCCATGAAGCTAAGCCTTCTCTGGTTCTTGATTTTTGGCCACTTTAATGCATGTGCAGATCAGTTTAGTGTCTGCAAGTCACCACCTCTTATGAGATAACATACCTTTTATGGATTTTTGTAGCTGGCAGAATGAAA…
			Ecal.Db-PCR4-32	V1	812		l	ON491353	GGATCCATGCACATCAACTAGTATGGGTGCCAATCAACAAGTAAGTACATGCTTTTGTATGTATCACATGAAGGTGTCAGTTTATGAAAAGATTTGTTTGAGGGAAAAATGGCGCTTCTGGGTTGATTGGAATACTGTCCAGCTTCTATTGGCAGGCCCAGAACACAAAACCCTTCTTATCTGTTTTTGAGGGTATGGCCAAATAAACTCAGAGAGTACCCATCTTTACCCACTGTCGCAACATGGGGGAAGGCAGCGGCCACCCATGAAGCTAAGCCTTTTCTGGTTCTTGATTTTTGGCCACTTTAATGCATGTGCAGATCAGTTTAGTGTCTGCAAGTCACCACCTCATATGAGATAACATACTTTCTATGGATTTTTGTAGCTGGCAGAATGAAA…
			Ecal.Da-PCR4-33	V1	812		l	ON491354	GGATCCATGCACATCAACAGGTATGGGTGCCAATCAACAAGTAAGGACATGCTTTTGTATGTATCACATGAAAGTGTCAGTTTATGGAAAGATTTGTTTGAGGGAAAAATGGCGCTTCTGGGTTGATTGGAATACTGTCCAGCTTCTATTGGCGGGCCCAGAACACAAAACCCTTCTTATCTGTTTTTGAGGGGATGGCCATATAAACTCAGAGAGTACCCATCTTTACCCGCTGTCGCAACATGGGGGAAGGAAGCTGCCACCCATGAAGCTAAGCCTTTTCTGGTTCTTGATTTGTGGCCACTTTAATGCATGTGCAGATCAGTTTAGTGTCTGCAACTCACCACCTCTTATGAGATAACATACCTTTTATGGATTTTTGTAGCTGGCAGAATGAAA…
			Ecal.Db-PCR4-33	V1	813		l	ON491355	GGATCCATGCACATCAACAGGTATGGGTGCCAATCAACAAGTAAGGACATGCTTTTGTATGTATCACATGAAGGTGTCAGTTTATGGAAAGATTTGTTTTTAGGGAAAAATGGCGCTTCTGGGTTGATTGGAATACTGTCCAGCTTCTATTGGCAGGCCCAGAACACAAAACCCTTCTTATCTGTTTTTGAGGGGATGGCCATATAAACCCAGAGAGTACCCATCTTTACCCACTGTCGCAACATGGGGGAAGGAAGCTGCCACCCATGAAGCTAAGCCTTTTCTGGTTCTTGATTTTTGGCCACTTTAATGCATGTGCAGATCAGTTTAGTGTCTGCAACTCACCACCTCTTATGAGATAACATACCTTTTATGGATTTTTGTAGCTGGCAGAATGAA…
Rhinella marina (Australia)			Rmar_PCR1.1-5	V1	810		l	ON491356	GGATCCATGCACATCAACAGGTATGGGTGCCAATCAACAGGTAAGGGCTTATTTTTGTGTATGTCAAATGAATGTGCCAGTTTATGGAAAGATTTGATTGAGCGAAAAATGGCTCTTCTATGCAGATTGGAATACTGTCCAGAATCTATTAGCAAGCCCACAACACAAAAGCCTTCTTATCTGTTTCTGACGGTATGGTCATATGAACTTTGAGAGTACTCCTATTTACCTACTGTCTCAACATGGGTTAAGGAAGCGGCCACTAGCTGAGCTAAGCCTTTTCTGGTTATTGCTTTTTGGACACTGCAGTGCAGGTGCAGATCATTTTAACATCTGCAACTTACCACTTCCCATGAGATAACATACCTTTTATGGATTTTTGGAGTTGGCAGAATGAGT…
			Rmar_PCR1.1-6	V1	809		l	ON491357	GGATCCATGCACATCAACAGGTATGGGTGCCAATCAACAGGTAASGGCTTATTTTTGTGTATGTCAAATGAATGTGCCAGTTTATGGAAAGATTTGATTGAGCGAAAAATGGCTCTTCTATGCAGATTGGAATACTGTCCAGAATCTATTAGCAAGCCCACAACACAAAAGCCTTCTTATCTGTTTCTGACGGTATGGTCATATGAACTTTGAGAGTACTCCTATTTACCTACTGTCTCAACATGGGTTAAGGAAGCGGCCACTAGCTGAGCTAAGCCTTTTCTGGTTATTGCTTTTTGGACACTGCAGTGCAGGTGCAGATCATTTTAACATCTGCAACTTACCACTTCCCATGAGATAACATACCTTTTATGGATTTTTGGAGTTGGCAGAATGAGT…
			Rmar_PCR1.1-14	V1	810		l	ON491358	GGATCCATGCACATCAACAGGTATGGGTGCCAATCAACAGGTAAGGGCTTATTTTTGTGTATGTCAAATGAATGTGCCAGTTTATGGAAAGATTTGATTGAGCGAAAAATGGCTCTTCTATGCAGATTGGAATACTGTCCAGAATCTATTAGCAAGCCCACAACACAAAAGCCTTCTTATCTGTTTCTGACGGTATGGTCATATGAACTTTGAGAGTACTCCTATTTACCTACTGTCTCAACATGGGTTAAGGAAGCGGCCACTAGCTGAGCTAAGCCTTTTCTGGTTATTGCTTTTTGGACACTGCAGTGCAGGTGCAGATCATTTTAACATCTGCAACTTACCACTTCCCATGAGATAACATACCTTTTATGGATTTTTGGAGTTGGCAGAATGAGT…
			Rmar_PCR1-7	V1	811		l	ON491359	GGATCCATGCACATCAACAGGTATGGGTGCCAATCATCAGGTAAGGGCTTATTTTGTGTATGTCAAATGAATGTGCCAGTTTATGGAAAGATTTGATTGAGCGAAAAATGGCTCTTCTATGCAGATTCGAATACTGTCCAGCATCTATTAGCAAGCCCACCACACAAAAGCCTTCTTATCTGTTTCTGACGGTACGGTCATATGAACTTTGAGAGTACTCCTCTTTACCTACTGTCTCAACATGGGTTGAGGAAGCGGCCACAGGCTGAGCTAAGCCTTTTCTGGTTATTGCTTTTTGGACACTGCAGTGCAGGTGCAGATCATATTAAAATCTGCATCTTACCACTTCCCATGAGATAACATACCTTTTATGGATTTTTGGAGTTGGCAGAATGAGTA…
			Rmar_PCR1-12	V1	811		l	ON491360	GGATCCATGCACATCAACAGGTATGGGTGCCAATCAACAGGTAAGAGCTTATTTTTGTGTATGTCAAACGAATGTGCCAGTTTATGGAAAGATTTGATTGAGCGAAAAATGGCTCTTCTATGCAGATTGGAATACTGTCCGGCATCTATTAGCAAGCCCACAACACAAAAGGCTTTTTATCTGTTTCTGACGGTATGGTCATATGAACTTTGAGAGTACTCCTCTTTACCTACTGTCTCAACATGGGTTGAGGAAGCGGCCACAGGCTGAGCTAAGCCTTTTCTGATTATTGCTTTTTGGACACTGCAGTGCAGGTGCAGATCATTTTAGCATCTGCAACTTACCACTTCCCATGAAATAACATACCTTTTATGGATTTTTGAAGTTGGCAGAATGAGT…
			Rmar_PCR1-18	V1	807		l	ON491361	GGATCCATGCACATCAACAGGTATGGGTGCAATCACAGGTAAGGCTTATTTTGTGTATGTCAAATGAATGTGCCAGTTTATGGAAAGATTTGATTGAGCGAAAAATGGCTCTTCTATGCAAATTGGGATACTGTCCAGCATCTATTAGCAAACCCACAACAAAAAAGCCGTCTTATCTGTTTCTGACGGTATGGTCATATGAACTTTGAGAGTACTCCTCTTTACCTACTGTCTCAACATGGGTTGAGGAAGCGGCCACAGGCTGAGCTAAGCCTTTTCTGGTTATTGCTTTTTGGACACTGCAGTGCAGGTGCAGATCATTTTAACATCTGCAACTTACCACTTCCCATGAGATAACATACCTTTTATGGATTTTTGGAGGTGGCAGAATGAGTATGC…
			Rmar_PCR1-23	V1	810		l	ON491362	GGATCCATGCACATCAACAGGTATGGGTGCGAATCAACAAGTAAGGGCTCATTTTTGTGCATGTCAAATGAATGTGCCAGTTTATGGAAAGATTTGATTAAGCGAAAAATGGCTATTCTATGCAGATTGGAATACTGTCCAGCATCTATTAGCAAGCCCACAACACAAAAGCCTTCTTATCTGTTTCTAACGATATGGTCATATGAACTTTGAGAGTACTCCTCTTTACCTACTGTCTCAACATGGGTTGATGAAGCGGCCACAGACTGAGCTATGCCTTTTCTGGTTATTGCTTTTTAGACACTGCAGTGCAGGTGCAGATCATTTTAACATCTGCAACTTACCACTTCCCATGAGATAACATACCTTTTATGGATGTTTGGAGTTGGCAGAATGAGT…
			Rmar_PCR1.1-1		747 (D44-3’end) *				GGATCCATGCACATCAACAGGTATGGGCTTATTTTTGTGTATGTCAAATGAATGTGCCAGTTTATGGAAAGATTTGATTGAGCGAAAAATGGCTCTTCTATGCAGATTGGAATACTGTCCAGCATCTATTAGCAAGCCCACAACACAAAAGCCTTCTTATCCGTTTCTGACGGTAGGGTCATATGAACTTTGAGAGTACTCCTCTTTACCTACTGTCTCAACATGGGTTGAGGAAGCGGCCACAGGCTGAGCTAAGCCTTTTCTGGTTATTGCTTTTTGGACACTGCAGTGCAGGTGCAGATCATTTTAACATCTGCAACTTACCACTTCCCATGAGATAACATACCTTTTATGGATTTGTGGAGTTGGCAGAATGAGTATGCGCCTGTCTGTCCAATC…
			Rmar_PCR1.1-13		637 (D44-5’end) *				GGATCCATGCACATCAACAGGTATGGGTGCCAATCAACAGGTAAGGGCTTATTTTTGTGTATGTCTCAACATGGGTTAAGGAAGCGGCCACAGGCCGAGCTAAGCCTTTTCTGGTTATTGCTTTTTGGACACTGCAGTGCAGGTGCAGATCATTTTAACATCTGCAACTTACCACTTCCCATGAGATAACATACCTTTTATGGATTTTTGGAGTTGGCAGAATGAGTATGCGCCTCTCTGTCCAATCAAAGTTCTGTGCTAGTACTGAATGTCTTTAGCACCTCTGCAACTGCCCTACCTGCTCCAGGAATCCAAAAGCAGGTTCCAACTCAGTATGTCAATGCTAATCTGTAATAGTGCTCACAGATTAGGCTTCCTCCTTGATAACTTCTCTGGATG…
Sclerophrys arabica (Yemen)	Bufo 124	PCR F1/R1	Sara_PCRA.1	V1	809		l	ON491363	GGATCCATGCACATCAACAGGTATGGGTGCCAATCAACAGGTAAGAGTGCATTTTTACTTCAAATGAAAATGCCAGCTTAAGGCAAGATTTGATTAAGGAAAAATGGTGCTTCTCTGCTAATTGGAATAGTGTCCAGCATCTGTTAGCAAGCCCAGAACACAAAAGCCTTCTCATCTGTTTCTGGTGTAATGGCTATGTGAACGCCAAGAGATCACCTCTTTTCCCGCTGTTGCAACATGAGGGGTCGAATTTGCCTCCGATGGAGCTAAGTCTTTTCTCGTTCTTGCTTTTTGGCCTCTAAATTGCAGGTGTAGATCGCTTTAACGTCTGAAATGCACCACCTCCCATGAGATTCCATACTATTTTTTAATGGTGTTTTGTACCTGGCAGAATAAGAA…
			Sara_PCRA.2	V1	809		l	ON491364	GGATCCATGCACGTCAACAGGTATGGGTGCCAATCAACAGGTAAGAGTGCATTTTTACTTCAAATGAAAATGCCAGCTTAAGGCAAGATTTGATTAAGGAAAAATGGTGCTTCTCTGCTAATTGGAATAGTGTCCAGCATCTGTTAGCAAGCCCAGAACACAAAAGCCTTCTCATCTGTTTCTGGTGTAATGGCTATGTGAACGCCAAGAGATCACCTCTTTTCCCGCTGTTGCAACATGAGGGGTCGAATTTGCCTCCGATGGAGCTAAGTCTTTTCTCGTTCTTGCTTTTTGGCCTCTAAATTGCAGGTGTAGATCGCTTTAACGTCTGAAATGCACCACCTCCCATGGGATTCCATACTATTTTTTAATGGTGTTTTGTACCTGGCAGAATAAGAA…
			Sara_PCRA.5	V1	809		l	ON491365	GGATCCATGCACATCAACAGGTATGGGTGCCAATCAACAGGTAAGAGTGCATTTTTACTCCAAATGAAAATGCCAGCTTAAGGCAAGATTTGATTAAGGAAAAATGGTGCTTCTCTGCTAATTGGAATAGTGTCCAGCATCTGTTAGCAAGCCCAGAACACAAAAGCCTTCTCATCTGTTTCTGGTGTAATGGCTATGTGAACGCCAAGAGATCACCTCTTTTCCCGCTGTTGCAACATGAGGGGTCGAATTTGCCTCCGATGGAGCTAAGTCTTTTCTCGTTCTTGCTTTTTGGCCTCTAAATTGCAGGTGTAGATCGCTTTAACGTCTGAAATGCACCACCTCCCATGAGATTCCATACTATTTTTTAATGGTGTTTTGTACCTGGCAGAATAAGAA…
			Sara_PCRA.6	V1	809		l	ON491366	GGATCCATGCACATCAACAGGTATGGGTGCCAATCAACAGGTAAGAGTGCATTTTTACTTCAAATGAAAATGCCAGCTTAAGGCAAGATTTGATTAAGGAAAAATGGTGCTTCTCTGCTAATTGGAATAGTGTCCAGCATCTGTTAGCAAGCCCAGAACACAAAAGCCTTCTCATCTGTTTCTGGTGTAATGGCTATGTGAACGCCAAGAGATCACCTCTTTTCCCGCTGTTGCAACATGAGGGGTCGAATTTGCCTCCGATGGAGCTAAGTCTTTTCTCGTTCTTGCTTTTTGGCCTCTAAATTGCAGGTGTAGATCGCTTTAACGTCTGAAATGCACCACCTCCCATGAGATTCCATACTATTTTTTAATGGTGTTTTGTACCTGGCAGAATAAGAA…
			Sara_PCRA.10	V1	809		l	ON491367	GGATCCATGCACATCAACAGGTATGGGTGCCAATCAACAGGTAAGAGTGCATTTTTACTTCAAATGAAAATGCCAGCTTAAGGCAAGATTTGATTAAGGAAAAATGGTGCTTCTCTGCTAATTGGAATAGTGTCCAGCATCTGTTAGCAAGCCCAGAACACAAAAGCCTTCTCATCTGTTTCTGGTGTAATGGCTATGTGAACGCCAAGAGATCACCTCTTTTCCCGCTGTTGCAACATGAGGGGTCGAATTTGCCTCCGATGGAGCTAAGTCTTTTCTCGTTCTTGCTTTTTGGCCTCTAAATTGCAGGTGTAGATCGCTTTAACGTCTGAAATGCACCACCTCCCATGAGATTCCATACTATTTTTTAATGGTGTTTTGTACCTGGCAGAATAAGAA…
			Sara_PCRA.14	V1	809		l	ON491368	GGATCCATGCACATCAACAGGTATGGGTGCCAATCAACAGGTAAGAGTGCATTTTTACTTCAAATGAAAATGCCAGCTTAAGGCAAGATTTGATTAAGGAAAAATGGTGCTTCTCTGCTAATTGGAATAGCGTCCAGCATCTGTTAGCAAGCCCAGAACACAAAAGCCTTCTCATCTGTTTCTGGTGTAATGGCTATGTGAACGCCAAGAGATCACCTCTTTTCCCGCTGTTGCAACATGAGGGGTCGAATTTGCCTCCGATGGAGCTAAGTCTTTTCTCGTTCTTGCTTTTTGGCCTCTAAATTGCAGGTGTAGATCGCTTTAACGTCTGAAATGCACCACCTCCCATGAGATTCCATACTATTTTTTAATGGTGTTTTGTACCTGGCAGAATAAGAA…
			Sara_PCR4-4	V1	810		l	ON491369	GGATCCATGCACATCAACAGGTATGGGTGCCAATCAACAGGTAAGAGTGCATTTTTACTTCAGATGAAAATGCCAGCTTAAGGCAAGATTTGATTAAGGAAAAATGGTGCTTCTCCTGCTAATTGGAATAGTGTCCAGCATCTGTTAGCAAGCCCAGAACACAAAAGCCTTCTCATCTGTTTCTGGTGTAATGGCTATGTGAACGCCAAGAGATCACCTCTTTTCCCGCTGTTGCAACATGAGGGGTCGAATTTGCCTCCGATGGAGCTAAGTCTTTTCTCGTTCTTGCTTTTTGGCCTCTAAATTGCAGGTGTAGATCGCTTTAACGTCTGAAATGCACCACCTCCCATGAGATTCCATACTATTTTTTAATGGTGTTTTGTACCTGGCAGAATAAGA…
			Sara_PCR4-3	V1	812		l	ON491370	GGATCCATGCACATCAACAGGTATGGGTGCCAATCAACAGGTAAGAGTGCATTTTTACTTCAAATGAAAATGCCAGCTTAAGGCAAGATTTGATTAAGGAAAAATGGTGCTTCTCTGCTAATTGGAATAGTGTCCAGCATCTGTTAGCAAGCCCAGAACACAAAAGCCTTCTCATCTGTTTCTGGTGTAATGGCTATGTGAACGCCAAGAGATCACCTCTTTTCCCGCTGTTGCAACATGAGGGGTCGAATTTGCCTCCGATGGAGCTAAGTCTTTTCTCGTTCTTGCTTTTTGGCCTCTAAATTGCAGGTGTAGATCGCTTTAACGTCTGAAATGCACCACCTCCCATGAGATTCCATACTATTTTTTAATGGTGTTTTGTACCTGGCAGAATAAGAA…
			Sara_PCR3-5	V1	808		l	ON491371	GGATCCATGCACATCAACAGGTATGGGTGCCAATCAACAGGTAAGAGTGCATTTTTACTTCAAATGAAAATGCCAGCTTAAGGCAAGATTTGATTAAGGAAAAATGGTGCTTCTCTGCTAATTGGAATAGTGTCCAGCATCTGTTAGCAAGCCCAGAACACAAAAGCCTTCTCATCTGTTTCTGGTGTAATGGCTATGTGAACGCCAAGAGATCACCTCTTTTCCCGCTGTTGCAACATGAGGGGTCGAATTTGCCTCCGATGGAGCTAAGTCTTTTCTCGTTCTTGCTTTTTGGCCTCTAAATTGCAGGTGTAGATCGCTTTAACGTCTGAAATGCACCACCTCCCATGAGATTCCATACTATTTTTTAATGGTGTTTTGTACCTGGCAGAATAAGAA…
			Sara_PCRA.8	V1	787		l	ON491372	GGATCCATGCACATCAACAGGTATGGGTGCCAATCAACAGGTAAGGGTGCATTTTTACTTCAAGTGAAATTGCCAGCTTATGGCAAGATCTGTTTGAGGGAAAATGGTGCTTCTGTGTTGATTGGAATAGTGTCCAGTGTCTGTTAGCAAGCCCAGAACACAAAAGCCTTCTCATCTGTTTCTGGTGTTATGGCTATAAGAACGCCAAGAGTTCCTTTCTTTTCCTGCTGTCGCAACATGAGGGGTGGAATTTGCCTCTAATGGAGCTAAATCTTTTCTGGTTCTTGGTTTTTGGCCACTGATATGCAGGTGCAGACCAATTTAGCATCTGAAATGCAACTCCTCCGATGAGATACCATACTTTTTTTTAATGGCGTTTTGTGGCTGGCAGAATGAGAA…
			Sara_PCR3-7	V1	812		l	ON491373	GGATCCATGCACATCAACAGGTATGGGTGTCAATCTACAGGTAAGGGTGCACTTTTATTTCAAATTAAATTGTGAGCTTATGGCAAGATTTGTTTGAGGGAAAATGGTGCTTCTCGGCTGATTGTAATAGTGCCCAGCGTCTTTTAGCAAGCCCAGAACACAAAAGCCTTCCTGTCTATTTCTGGTGTTATGGCTATATGAACACTGAGAGTGCCCCTCTTTTCCCGCTGTTGCAACATTAGGTATGGACTGTGCCTCTGACAGAGCTAAGCCTTTTTTGGTTCTTTGTTTTTGGCCACTGAAATGCATGTGCAGATCGGTTTAGCGTTTGCAAATGACAACCTCCCTTAATATACCATACTTTCTTTAGTTTTTATTAAAGGTTCTTTGTAGCTGGCA…
			Sara_PCR4-1	V1	815		l	ON491374	GGATCCATGCACATCAACAGGTATGGGTGTCAATCTACAGGTAAGGGTGCACTTTTATTTCAAATTAAATTGTGAGCTTATGGCAAGATTTGTTTGAGGGAAAATGGTGCTTCTCGGCTGATTGTAATAGTGCCCAGCGTCTTTTAGCAAGCCCAGAACACAAAAGCCTTCCTGTCTATTTCTGGTGTTATGGCTATATGAACACTGAGAGTGCCCCTCTTTTCCCGCTGTTGCAACATTAGGTATGGACTGTGCCTCTGACAGAGCTAAGCCTTTTTTGGTTCTTTGTTTTTGGCCACTGAAATGCATGTGCAGATCGGTTTAGCGTTTGCAAATGACAACCTCCCTTAATATACCATACTTTCTTTAGTTTTTATTAAAGGTTCTTTGTAGCTGGCA…
			Sara_PCR3-1	V1	809		l	ON491375	GGATCCATGCACATCAACAGGTATGGGTGCCAATCAACAGGTAAGGGTGCATTTTTAGTTCAAATTAAATTGTCAGCTTATGGCAAGATTTGTTTGAGGAAAAATGGTGCTTCTCGGCTGATTGCAATAGTGTCCCGTGTCTTTTAGCAAGCCCAGAACACAAAAACCTTCTTGTCAGTTTCTGGTGTTATGGCTATATGAACACCGAGAGTTCCCATCTTTTCCCGCTGTTGCAACATGAGGTATGGACTTTGCCTCTGACAGAGCTAAGCCTTTTCTGGTTCTTTGTTTTTGGCCACTAAAAAGCATGTGCTGAACGGTTTAGCATCTGCAACTCACCACCTCCCATGAGATACTATACTTTTTTTTTATGGCGTTTTGCAGCTGGCAGAATGAGAA…
			Sara_PCR3-3	V1	789		l	ON491376	GGATCCATGCACATCAACAGGTATGAGTGCATTTTTACTTCAAATAAAATTGTCAACTTATGGCAAGATTTGTTTGAGGAAAAAATAGTGCTTCTGTGGTGATTGGAAAAGTGTCCAACATCTGTTAGCAAGCCCAGAACACAAAAGCATTCTTATCTGTTTATGGGGTTATGACGATATAAACGCCAAGAGTTCCTCCCTTTTTCCCTATTGCAACATGAGGTGTTGAAGTTGCCTTAGACGGAGCTACGCCTTTTCTGGTTCTTGCTTTTTGGCCACTGAAATGCAGGTGCAGATCGGTTTAGCGTCTGCAACTTACCACCTCTCATGAGATACCATATTTTTTTTAAATGGTGTTTTGTACCTGGCAAAATGAGAATTTGCTTGTCGCTACAAACA…
			Sara_PCR3-8	V2	726		l	ON491377	GGATCCATGCACATCAACAGGTATGGGTGCCAATCAACAGGTAAGGGTGCATTTTTACTTCAAATGAAAGTGTCAGCTTATGGCAAGATTTGTTTGAGGGAAAAATTCTGCTTCTGTGCTGAATTGAATAGTGTCCAGCGTCTGTTATCAAGCCCAGAACATAAAAGCCTTCTTATCTGTTTCTGGTGTTATGGCTGTATGAACGCCAAGAGTTCCCCTCTTTTCCCGCTGTTGCAACATGAGGGGTGGAAGTTGCCTCCGAAGGACCTACACCTTTTCTGGTTCTTGCTTTTTAGCCACTGAAATGCAGGCGCAGATCGGTTTAGCGTCTGCTACTCCCCACCTCACATGAGATACCAAACTTTTTTTTAATGGCTTTTTGTAGCTGGCAGAATGAGA…
			Sara_PCR2.3-2	V2	727		l	ON491378	GGATCCATGCACATCAACAGGTATGGGTGCCAATCAACAGGTAAGGGTGTATTTTTACTTCAAATGAAAGTGTCAGCTTATGGCAAGATCTGTTTGAGGGAAAAATTCTGCTTCTGTGCTGAATTGAATAGTGTCCAGCATCTGTTATCAAGCCCAGAACATAAAAGCCTTCTTATCTGTTTCTGGTGTTATGGCTGTATGAACGCCAAGAGTTCCCCTCTTTTCCCGCTGTTGCAACATGAGGGGTGGAAGTTGCCTCCGAAGGAGCTACACCTTTTCTGGTTCTTGCTTTTTAGCCACTGAAATGCAGGTGCAGATCGGTTTAGCGTCTGCTACTCCCCACCTCACATGAGATACCAAACTTTTTTTTAATGGCTTTTTGTAGCTGGCAGAATGAGA…
			Sara_PCRA.4	V2	727		l	ON491379	GGATCCATGCACATCAACAGGTATGGGTGCCAATCAACAGGTAAGGGTGTATTTTTACTTCAAATGAAAGTGTCAGCTTATGGCAAGATTTGTTTGAGGGAAAAATTCTGCTTCTGTGCTGAATTGAATAGTGTCCAGCATCTGTTATCAAGCCCAGAACATAAAAGCCTTCTTATCTGTTTCTGGTGTTATGGCTGTATGAACGCCAAGAGTTCCCCTCTTTTCCCGCTGTTGCAACATGAGGGGTGGAAGTTGCCTCCGAAGGAGCTACACCTTTTCTGGTTCTTGCTTTTTAGCCACTGAAATGCAGGTGCAGATCGGTTTAGCGTCTGCTACTCCCCACCTCACATGAGATACCAAACTTTTTTTTAATGGCTTTTTGTAGCTGGCAGAATGAGA…
			Sara_PCRA.9	V2	727		l	ON491380	GGATCCATGCACATCAACAGGTATGGGTGCCAATCAACAGGTAAGGGTGTATTTTTACTTCAAATGAAAGTGTCAGCTTATGGCAAGATTTGTTTGAGGGAAAAATTCTGCTTCTGTGCTGAATTGAATAGTGTCCAGCATCTGTTATCAAGCCCAGAACATAAAAGCCTTCTTATCTGTTTCTGGTGTTATGGCTGTATGAACGCCAAGAGTTCCCCTCTTTTCCCGCTGTTGCAACATGAGGGGTGGAAGTTGCCTCCGAAGGAGCTACACCTTTTCTGGTTCTTGCTTTTTAGCCACTGAAATGCAGGTGCAGATCGGTTTAGCGTCTGCTACTCCCCACCTCACATGAGATACCAAACTTTTTTTTAATGGCTTTTTGTAGCTGGCAGAATGAGA…
			Sara_PCR4-7	V2	790		l	ON491381	GGATCCATGCACATCAACAGGTATGGGATCTAAATGGTAGGTAAGGGTGGATTTTTAATTTAAATGAAATTGTCAACTTATGGCGAGATTTGTTTGAGGGAAAAATTCTGCTTCTGTGCCGAATTGAACAGTGCTGTGCATCTGTTATCAAGCCCATAACACAAAAGTCTTCTTATCTGTTTCTGGTGTTATATCTGTATATACACCAAGAGTTCCCCTCTTTAACGCTGTTGCAACATGAGGGGTGGAAATTGCCACCGAAGGAGAGCTACGCCTTTTCCTGTTCTTGCTTTTTGCCCCACTGAAATGCAGGTGCAGATCGGTTTAGCGTCTGCAACTCCCCACCTCGCATGAGATACCATACTTTTTTTAATGGCTTTTTGTAGCTGGCAGAATGAG…
Duttaphrynus melanosticus (Nepal)	Bm1	PCR F1/R1	Dmel_PCR2-1_2_INS	V1	>859		l	ON491382	GGATCCATGCACATCAACAGGTATGGTTGCCAGGTAAGAGTATGTCTTTGTGTGTCAAATGAAGGTGTCAGTTTATGGAAAGATTTGTTTGAGGGAAAATTGTGCTTTTGTGTATATTGGAATACTGTCCAGCGTCTTTTAGCAAGTCCAAAACAAAAAAGCCTTCTTATCTGTTTTCGATGGTATGGCCATATGAACTCAGAGAGTAGCCCTCTTTACCCCCTGTCTCAACATGGGGGCGGAGAAAGCAGCCACCGACAGAGCTAAGCCTTTTCTGGTTCTTGCTTTTTGGCCACTGCAATGCAGGAGCAGATCAGTTTAGCATCTGCAACTTAACAACCCTCATGAGATATTATACCTTTTATGAATTTTTGGAGGTGACAGAATGAGAATGTGCCT…
			Dmel_PCR2-1_7_INS	V1	>891		l	ON491383	GGATCCATGCACATCAACAGGTATGGTTGCCAGGTAAGAGTATGTCTTTGTGTGTCAAATGAAGGTGTCAGTTTATGGAAAGATTTGTTTGAGGGAAAATTGTGCTTTTGTGTATATTGGAATACTGTCCAGCGTCTTTTAGCAAGTCCAAAACAAAAAAGCCTTCTTATCTGTTTTCGATGGTATGGCCATATGAACTCAGAGAGTAGCCCTCTTTACCCCCTGTCTCAACATGGGGGCGGAGAAAGCAGCCACCGACAGAGCTAAGCCTTTTCTGGTTCTTGCTTTTTGGCCACTGCAATGCAGGAGCAGATCAGTTTAGCATCTGCAACTTAACAACCCTCATGAGATATTATACCTTTTATGAATTTTTGGAGGTGACAGAATGAGAATGTGCCT…
			Dmel_PCR2-1_17_INS	V1	>1036		l	ON491384	GGATCCATGCACATCAACAGGTATGGTTGCCAGGTAAGAGTATGTCTTTGTGTGTCAAATGAAGGTGTCAGTTTATGGAAAGATTTGTTTGAGGGAAAATTGTGCTTTTGTGTATATTGGAATACTGTCCAGCGTCTTTTAGCAAGTCCAAAACAAAAAAGCCTTCTTATCTGTTTTCGATGGTATGGCCATATGAACTCAGAGAGTAGCCCTCTTTACCCCCTGTCTCAACATGGGGGCGGAGAAAGCAGCCACCGACAGAGCTAAGCCTTTTCTGGTTCTTGCTTTTTGGCCACTGCAATGCAGGAGCAGATCAGTTTAGCATCTGCAACTTAACAACCCTCATGAGATATTATACCTTTTATGAATTTTTGGAGGTGACAGAATGAGAATGTGCCT…
			Dmel_PCR2-1_22_INS	V1	1102		l	ON491385	GGATCCATGCACATCAACAGGTATGGTTGCCAGGTAAGAGTATGTCTTTGTGTGTCAAATGAAGGTGTCAGTTTATGGAAAGATTTGTTTGAGGGAAAATTGTGCTTTTGTGTATATTGGAATACTGTCCAGCGTCTTTTAGCAAGTCCAAAACAAAAAAGCCTTCTTATCTGTTTTCGATGGTATGGCCATATGAACTCAGAGAGTAGCCCTCTTTACCCCCTGTCTCAACATGGGGGCGGAGAAAGCAGCCACCGACAGAGCTAAGCCTTTTCTGGTTCTTGCTTTTTGGCCACTGCAATGCAGGAGCAGATCAGTTTAGCATCTGCAACTTAACAACCCTCATGAGATATTATACCTTTTATGAATTTTTGGAGGTGACAGAATGAGAATGTGCCT…
			Dmel_PCR2-1_23_INS	V1	1100		l	ON491386	GGATCCATGCACATCAACAGGTATGGTTGCCAGGTAAGAGTATGTCTTTGTGTGTCAAATGAAGGTGTCAGTTTATGGAAAGATTTGTTTGAGGGAAAATTGTGCTTTTGTGTATATTGGAATACTGTCCAGCGTCTTTTAGCAAGTCCAAAACAAAAAAGCCTTCTTATCTGTTTTCGATGGTATGGCCATATGAACTCAGAGAGTAGCCCTCTTTACCCCCTGTCTCAACATGGGGGCGGAGAAAGCAGCCACCGACAGAGCTAAGCCTTTTCTGGTTCTTGCTTTTTGGCCACTGCAATGCAGGAGCAGATCAGTTTAGCATCTGCAACTTAACAACCCTCATGAGATATTATACCTTTTATGAATTTTTGGAGGTGACAGAATGAGAATGTGCCT…
			Dmel_PCR5-19	V2	811		n	ON491387	GGATCCATGCACATCAACAGGTATGAGCTCAAATCAAAAGGTAAGTGTGCGTTTTGTGTGCCTTAACCGAGGGTGTCAGATTAATGAAAGACTTTTTTGAGAAAAATAAACTTGCAATTGTATGCAGATTGGTATATTATCCAATATATAAAACTTATAAAGCCTAGCATACAAAAGTCTTTCTATCTGTTTCTGACGGGACGGCCTTTTAAACAGTTGAGTGTTTCCCTCTGTACCTAATGTTTCAACATAGCGGATGGAAAAAGCCACTTATGGTGCTAAGCCTTTATTAGTTTAGGTATTTTGACCACTGCAATGCAGGTTCAGATGAGTTTTGCTTCTTCATCTCCAAAGCGTTGCCATACCTTTTTATGGATTTTTAGACTAGTGAGAATAAGA…
			Dmel_PCR1.5A-41	V2	810		n	ON491388	TGATCCATGCACATCAACAGGTGTAGCTCAAATCAAAAGGTAAGTGTGCGTTTTGTGTGCCTTAACCGAGGGTGTCAGATTAATGAAAGACTTTTTTGAGAAAAATAAACTTGCAATTGTATGCAGATTGGTATATTATCCAATATATAAAACTTATAAAGCCTAGCATACAAAAGTCTTTCTATCTGTTTCCGACGGGACGGCCTTTTAAACAGTTGAGTGTTTCCCTCTGTACCTAATGTTTCAACATAGCGGATGGAAAAAGCCACTTATGGTGCTAAGCCTTTATTAGTTTAGGTATTTTGACCACTGCAATGCAGGTTCAGATGAGTTTTGCTTCTTCATCTCCAAAGCGTTGCCATACCTTTTTATGGATTTTTAGACTAGTGAGAATAAGAC…
			Dmel_PCR3-30	V2	810		n	ON491389	GGATCCATGCACATCAACAGGTATGAGCTCAAATCAAAAGGTAAGTGTGCGTTTTGTGTGCCTTAACCTAGGGTGTCAGATTAATGAAAGACTTTTTTGAGAAAAATAAACTTGCAATTGTATGCAGATTGGTATATTATCCAATATATAAAACTTATAAAGCCTAGCATACAAAAGTCTTTCTATCTGTTTCTGACGGGACGGCCTTTTAAACAGTTTAGTGTTTCCCTCTGTACCTAATGTTTCAACATAGCGGATGGAAAAAGCCACTTATGGTGCTAAGCCTTTATTAGTTTAGGTATTTTGACCACTGCAATGCAGGTTCAGATGAGTTTTGCTTCTTCATCTCCAAAGCGTTGCCATACCTTTTTATGGATTTTTAGACTAGTGAGAATAAGA…
			Dmel_PCR1.5A-2	V2	811		n	ON491390	GGATCCATGCACATCAACAGGTATGAGCTCAAATCAAAAGGTAAGTGTGCGTTTTGTGTGCCTTAACCGAGGGTGTCAGATTAATGAAAGACTTTTTTGAGAAAAATAAACTTGCAATTGTATGCAGATTGTTATATGACCCAATATATAAAACTTATAAAGCCTAGCATACAAAAGTCTTTCTATCTGTTTCTGACGGGACGGCCTTTTAAACAGTTGAGTGTTCCCCTCTGTACCTAATGTTTCAACATAGCGGATAGAAAAAGCCACTTACGGTGCTAAGCCTTTATTAGTTTAGGTATTTTGACCACTGCAATGCAGGTTCAGATGAGTTTTGCTTCTTCATCTCCAAAGCGTTGCCATACCTTTTTATGGATTTTTAGACTAGTGAGAATAAGA…
			Dmel_PCR1.5A-22	V2	811		n	ON491391	GGATCCATGCACATCAACAGGTATGAGCTCAAATCAAAAGGTAAGTGTGCGTTTCGTGTGCCTTAACCGAGGGTGTCAGATTAATGAAAGACTTTTTTGAGAAAAATAAACTTGCAATTGTATGCAGATTGGTATATTATCCAATATATAAAACTTATAAAGCCTAGCATACAAAAGTCTTTCTATCTGTTTCTGACGGGACGGCCTTTTAAACAGTTGAGTGTTTCCCTCTGTACCTAATGTTTTAACATAGCGGATGGAAAAAGCCACTTATGGTGCTAAGCCTTTATTAGTTTAGGTATTTTGACCACTGCAATGCAGGTTCAGATGAGTTTTGCTTCTTCATCTCCAAAGCGTTGCCATACCTTTTTATGGATTTTTAGACTAGTGAGAATAAGA…
			Dmel_PCR5-30	V2	812		n	ON491392	GGATCCATGCACATCAACAGGTATGAGCTCAAATCAAAAGGTAAGTGTGCGTTTTGTGTGCCTTAACCAAGGGTGTCAGATTAATGAAAGACTTTTTTGAGAAAAATAAACTTACAATTGTATGCAGATTGGTATATGATCCAATATATAAAACTTATAAAGCCTAGCATACAAAAGTCTTTTTTATTTGTTTCTGACGGGACGGCCTTTTAAACAGTTGAGTGTTCCCCTCTGTACCTAATGTTTCAACATAGCGGATGGAAAAAGCCACTTACGGTGCTAAGCCTTTATTAGCTTAGGTATTTTGACCACTGCAATGCAGGTTCAGATGAGTTTTGCTTCTTCATCTCCGAAGCGTTGCCATACCTTTTTATGGATTTTTAGACTAGTGAGAATAAG…
			Dmel_PCR1.5A-14	V2	810		n	ON491393	GGATCCATGCACATCAACGGTAAGAGCTCAAATCAAAAGGTAAGTGTGCGTTTTGTGTGCCTTAACCGAGGGTGCCAGATTAATGAAAGACTTTTTTGAGAAAAATAAACTTGCAATTGTATGCAGATTGGTATATTATCCAATATATAAAACTTATAAGGCCTAGCATACAAAAGTCTTTCTATCTGTTTCTGACGGGACGGCCTTTTAAACAGTTGAGTGTTCCCCTCTGTACCTAATGTTTCGACATAGCGGATGGAAAAAGCCACTTATGGTGCTAAGCCTTTTTTAGTTCAGGTATTTTGACCACTGCAATGCAGGTTCAGATGAGTTTTGCTTCTTCATCTCCAAAGCGTTGCCATACCTTTTTATGGATTTTTAGACTAGTGAGAATAAGAC…
			Dmel_PCR1.5A-24	V2	811		n	ON491394	GGATCCATGCACATCAACAGGTATGAGCTCAAATCCAAAGGTAAGTGTGCGTTTTGTGTGCCTTAACCAAGGGTGTCAGATTAATGAAAGACTTTTTTGAGAAAAATAAACTTGCAATTGTATGCAGATTGGTATATTATCCAATATATAAAACTTATAAAGCCTAGCATACAAAAATCTTTCTATCTGTTTCTGATGGGACGGCCATTTAAACAGTTGAGTGTTCCCCTCTGTACCTAATGTTTCAACATAGCGGAGAGAAAAAGCCACTTACGGTGCTAAGCCTTTTTTAGTTTAGGTATTTTGACCACTGCAATGTATGTTCAGATGAGTTTTGCTTCTTCATCTCTGAAGCGTTGCCATACCTTTTTATGGATTTTTAGACTAGTAAGAATAAGA…
			Dmel_PCR1.5A-1	V2	812		n	ON491395	GGATCCATGCACATCAACAGGTATGAGCACAAATCAAAAGGTAAGTGTGCGTTTTGTGTGCCTTAAACAAGGGTGTCAGATTAATGAAAGACTTTTTTGAGAAAACAAAATTTGCAATTTTATGCAGATTGGTATACTATCTAATCTATGTAACTTATAAAGCCTAACATGCAAAAGTCTTTCTATCTGTTTCTGACGGGACGGCCTTTTAAACAGTTGAGTGTTCCTCTCTGTACCTAATGTCTCAACATAGCGGATGAAAAAAGCCACTTACGGTGCTAAGCCTTTATTGGTTTAGGTTTTTTGACCACTGCTTCGCAGGTTCAGATGACTTTTGCTTCTTTATCGCCGAAGCGTTGCCATACCTTTTATGGATTTTTAGACTAGTGACAATAAGAC…
Barbarophryne brongersmai (Morroco)	MVZ:Herp:241541	PCR F1/R1	Bbro_PCRA-1	V1	762 (D23-3’end)		l	ON491396	GGATCCATGCACATCAACAGGTATGGGTGAGTTTTTTTGTGCGTCAAACGATGGTGTCAGTTACAGGAATGTTTTTTTTTTGAGGGGAAAAACTATGCACATTGAAATACTGTCCCGCGTATTTTAGCAGGCCCAGAAAACAAAAGTTATTTTTTTCAGTTTCTGCCGTTTTGGCCAAATGAACTCAGAGAGTCCCGCTCTGTAACTTTGTCTCATTATGGGGAGAGGAAGCATCACCGACGGTGCTAATCCATTTCTGGTTCTTGCTTTTTGGCCATTGCGATGCAGGTGCAGATCAGTTTAGCGTTTGCACCTCACCACCTCCCATGAGACAGTACAATATTAATGGATTTTTGGAGGAGGGAGAATAAGAATGCTCCTGTCTCTCCAATCAATATT…
			Bbro_PCRA-16	V1	760 (D23-3’end)		l	ON491397	GGATCCATGCACATCAACAGGTATGGGTGAGTTTTTTTGTGCGTCAAACGATGGTGTCAGTTACAGGAATGTTTTTTTTTGAGGGGAAAAACTATGCACATTGAAATACTGTCCCGCGTATTTTAGCAGGCCCAGAAAACAAAAGTTATTTTTTCAGTTTCTGCCGTTTTGGCCAAATGAACTCAGAGAGTCCCGCTCTGTAACTTCTTCTCATTATGGGGAGAGGAAGCATCACCGACAGTGCTAATCCATTTCTGGTTCTTGCTTTTTGGCCATTGCGATGCAGGTGCAGATCAGTTTAGCGTTTGCACCTCACCACCTCCCATGAGACAGTACAATATTAATGGATTTTTGGAGGAGGGAGAATAAGAATGCTCCTGTCTCTCCAATCAATATTGT…
			Bbro_PCRA-25	V1	761 (D23-3’end)		l	ON491398	GGATCCATGCACATCAACAGGTATGGGTGAGTTTTTTTGTGCGTCAAACGATGGTGTCAGTTACAGGAATGTTTTTTTTTTGAGTGGAAAAACTATGCACATTGAAATACTGTCCGGCGTATTTTAGCAGGCCCAGAAAACAAAAGTTATTTTTTCAGTTTCTGCCGTTTTGGCCAAATGAACTCAGAGAGTCCCGCTCTGTAACTTTGTCTCATTATGGGGAGAGGAAGCATCACCGACAGTGCTAATCCATTTCTGGTTCTTGCTTTTTGGCCATTGCGATGCAGGTGCAGATCAGTTTAGCGTTTGCACCTCACCACCTCCCATGAGACAGTACAATATTAATGGATTTTTGGAGGAGGGAGAATAAGAATGCTCCTGTCTCTCCAATCAATATTG…
			Bbro_PCRA-20	V1	763 (D23-3’end)		l	ON491399	GGATCCATGCACATCAACAGGTATGGGCGAGTTTTTTTGTGCGTCAAACGATGGTGTCAGTTACAGGAATGTTTTTTTTTTTTTAGGGGAAAAACTATGCACATTGAAATACTGTCCCTCGTATTTTAGCAGGCCCAGAAAACAAAAGTTATTTTTTCAGTTTCTGCCGTTTTGGCCAAATGAACTCAGAGAGTCCCGCTCTGTAACTTTGTCTCATTATGGGGAGAGGAAGCATCACCGACGGTACTAATCCATTTCTGGTTCTTGCTTTTTGTCCATTGCGATGCAGGTGCAGATCAGTTTAGCGTTTGCACCTCACCACCTCCCATGAGACAGTACAATATTAATGGATTTTTGGAGGAGGGAGAATAAGAATGCTCCTGTCTCTCCAATCAATAT…
			Bbro_PCRA-28	V1	781		l	ON491400	GGATCCATGCACATCAACAGGTATGGGTGAGTTTTTTTGTGCGTCAAACGATGGTGTCAGTTACAGGAATGTTTTTTTGAGGGCAAAAACTATGCACATTGATATACTGTCCAGCGTATTTTAGCAGGCCCAGAAAACAAAAGTTATTTTTTTAGTTTCTGCCGTTTTGGCCAAATGAACTCAGAGAGTCCCGCTCTGTAACTTCTTCTCATTATGGGGAGAGGAAGCATCACTGACGGTGCTAATCCATTTCTGGTTCTTGCTTTTTGGCCATTGCGATGCAAGTGCAGATCAGTTTAGCGTTTGCACCTCACCACCTCCCATGAGATAGTACAATATTAATGGATTTTTGGAGGAGGGAGAATAAGAATGCTCCTGTCTCTCCAATCAATATTGTTT…
			Bbro_PCRA-3	V1	782		l	ON491401	GGATCCATGCACATCAACAGGTATGGGTGAGTTTTTTTGTGCGTCAAACGATGGTGTCAGTTACAGGAATGTTTTTTTTGAGGGCAAAAACTATGCACATTGATATACTGTCCAGCGTATTTTAGCAGGCCCAGAAAACAAAAGTTATTTTTTTAGTTTCTGCCGTTTTGGCCAAATGAACTCAGAGAGTCCCGCTCTGTAACTTCTTCTCATTATGGGGAGAGGAAGCATCACTGACGGTGCTAATCCATTTCTGGTTCTTGATTTTTGGCCATTGCGATGCAGGTGCAGATCAATTTAGCATTTGCACCTCACCACCTCCCATGAGATAGTACAATATTAATGGATTTTTGGAGGAGGGAGAATAAGAATGCTCCTGTCTCTCCAATCAATATTGTT…
			Bbro_PCRA-26	V1	782		l	ON491402	GGATCCATGCACATCAACAGGTATGGGTGAGTTTTTTTGTACGACAAACGATGGTGTCAGTTACAGGAATGTTTTTTTTGAGGGGAAAAACTATGCACATTGAAATACTGTCCAGCGTATTTTAGCAGGCCCAGAAAACAAAAGTTATTTTTTTAGTTTCTGCTGTTTTGGCCAAATGAACTCAGAGAGTCCCGCTCTGTAACCTCTTCTCATTATGGGGAGAGGAAGCATCACTGACGGTGCTAATCCATTTCTGGTTCTTGCTTTTTGGCCATTGCGATGCAGGTGCAGATCAGTTTAGCGTTTGCACCTCACCACCTCCCATGAGATAGTACAATATTAATGGATTTTTGGAGCAGGGAGAATAAGAATGCTCCTGTCTCTCCAATCAATATTGTT…
			Bbro_PCRA-7	V1	782		l	ON491403	GGATCCATGCACATCAACAGGTATGGGTGAGTTTTTTTGTGCGTCAAACGATGGTGTCAGTTACAGGAATGTTTTTTTTTAGGGGAAAAACTATGCACATTGATATACTGTCCCGCGTATTTTAGCAGGCCCAGAAAACAAAAGTTATTTTTTCAGTTTCGGCCGTTTTGGCCAAATGAACTCAGAGAGTCCCGCTCTGTAACTTTGTCTCATTATGGGGAGAGGAAGCATCACCGACGGTACTAATCCATTTCTGGTTCTTGCTTTTTGGCCATTGCGATGGAGGTGCAGATCAGTTTAGCGTTTGCACCTCACCACCTCCCATGAGACAGTACAATATTAATGGATTTTTGGAGGAGGGAGAATAAGAATGCTCCTGTCTCTCCAATCAATATTGTT…
			Bbro_PCRA-9	V1	781		l	ON491404	GGATCCATGCACATCAACAGGTATGGGTGAGTTTATTTGTGCGTTAAATGATGGTGTTAGTTACAGGAATTTTTTTTTGAGGGGAAAAACTGTGCACATTGAAATACTGTCCAGCGTATTTTAGCAGGCCCAGAAAACAAAAGCCATTTTATCAGTTTCTGCCGGTTTGGCCATATGAACTCCGAGAGTCCCCCTCTGTAACTCTGTCTCATTATTGGGAGAGGAAGTGTCACCGATGGTCCTAATCCATTTCTGGTTCTTGCTTTTTGGCCATTGCAATGCAGGTGCAGATCAGTTTAGCGTTTGCACCTCACCACCTCCCATGAGATAGTACACCATGTATGGATTTTTGTAGCAGGGAGAATAAGAATGCTCCTGTCTCTCCAATAAATATTTTTT…
			Bbro_PCRA-2	V1	782		l	ON491405	GGATCCATGCACATCAACAGGTATGGGTGAGTTTTTTTGTGCGTCAAACGATGGTGTCAGTTACAGGAATGTTTTTTTTTAGGGGAAAAATTGTGCACATTGAAATACTGTCCAGCGTATTTTAGCAGGCCCAGAAAACAAAAGCCATTTTATCAGTTTCTGCCGGTTTGGCCATATGAACTCCGAAAGCCACCCTCTGTAACTCTGTCTCATTATGGGGAGAGGAAGCATCAACGACGGTGCTAATCCATTTCTGGTTCTTGCTTTTTGGCCATTGCAATGCAGGTGCAGATCAGTTTATCGTTTAAACCTCACCACCTCCCATGAGATAGTACACCATTTATGGACTTTTGGAGCAGGGAGAATAAGAATGCTCCTGTCTCTCCAATCAATATTGTT…
			Bbro_PCRA-29	V1	766 (D14-5’end)		l	ON491406	GGATCCATGCACATCAACAGGTATGGGTGCATTTTTTTGTGCGTCAAATGATGGTGTCAGATACAGGAATTATTTTTTGAGGGAAAATATGTAAAAATTGGAATACTGTCCGGCCCAGAACACACAAACCATCCTAACAGTTTCTGACGGTTTGGCCATATGAACTCCGTGAGTACCCCTCTTTACCTCTCTCTCAATATGGGGAGTAGAAGCGTCACTGACGGTGCTAATCCATTTCTGGTTATTGCTTTTTGGCCATTGCAATGCAGTTGCAGATCAGTTTAGCATTTGCACCTCACCATCTCCCATGAGCTACTATACTATTTATGGATTTTTGGAGCAGGGAGAATGAGAATGCTCTTGTCTTTCCAATCAATGTTGTTTGCTTGTACTGAATGT…
			Bbro_PCRA-5	V1	757 (In7-D31-3’end)		l	ON491407	GGATCCATGCACATCAACAGGTATGGGTGCAATTTTGTGTTCGTCAAATGATGGTGTCAGTTAGAAGAATGATTTTTTTTTTTTTTTTAGGAATAAACTGTGCAGATTGGAATACTTTCAAGCGTATATTAGCAAGCCCAGAACACACAAGCCATCTTATCAGTTTATGGTGGTTTGGCCATTTGAACTCCGAGAGTACCCCTTTATATCTCTGTCTCAATATGGGGAGAAGAAGCGTCACTGACTGTGCTAATCCATTTCTGCTTTTTGCTTCTTGGCCATTGCAATGCAGGTGCAGATCAGTTTAGCATTTGCACCTCACCACCTCCCATAAAATACTATATCATTTATGGATTTTTGGAGCAGGAAGAATGAGAATGCGCCCGTCTGTCCAATCAA…
			Bbro_PCRA-17		713 (D63-3’end) *				GGATCCATGCACATCAACAGGTATGGGTGCATTTTTTTGTGCGTCAAATGATGGTGTCAGATACAGGAATTATTTTTTGAGGGAAAATCTGTGCAGATTGGAATACTGTCCAGCGTATATTAGCTAGCCCAGAACAAACAAACCATCCTATCAGTTTCTGACGGTTTGGCCATGTGAACTCCGAGAGTCCCCCTCTGTAACTTTATCTCTTTATGGGGAGAGGAAGCGTCACCAACGGTGCTAATCCATTTCTGGTTCTTGCTTTTTGGCCACTGCAATTTAGGTGCAGATCAGTTTAGCGTTTGCACCTCACCAACTCCCATGAGATAGTACACCATTTATGGACTTTTGGAGCAGGGAGAATAAGAATGCTCATGTCTCTCCAATCAATATTGTTTG…
Bufo bufo (UK)	SAMEA7521636 (M)	BLAST (GCA_905171715.1)	Bbuf_aBufBuf1.1-1	V1	811		¢		GGATCCATGCACATCAACAGGTATGGGTGCCAATCAACAGGTAAGGGTGCGTGTTTGTGTGTGTCAAAGAAAGGTGTCAGTTTATGGAAAGATTTGTTTAAGGAAAAATTGGCGCTTTTGTGCAAAATGGAATACTGTCCAGCGTCTATTAGCAGGCCCAGAATACAAAAGCCTTCTTATCTGTTTCTGACGGTATGGCCATATAAACTCCAAGAGTACCCCTCTTTATTCTCTGTCGCAACTTGGGGGAAAGAAGCGGCCACCGACGGAGAATATGCCTTTTCTGTTTTTTGCTTTTTGGCCACTGCAATGCAGGTGCAGATCAGTTTATCGTCTGCAACTCAACACCTATCATGAGATACCATACCTTTTATGGTTTATTGTAGCTGGCAGAATGAG…
			Bbuf_aBufBuf1.1-2	V1	811		¢		GGATCCATGCACATCAACAGGTATGGGTGCCAATCAACAGGTAAGGGTGCGTGTTTGTGTGTGTCAAATAAAGGTGTCAGTTTATGGAAAGATTTGTTTAAGGAAAAATTGGCGCTTTTGTGCAAAATGGAATACTGTCCAGCGTCTATTAGCAGGCCCAGAATACAAAAGCCTTCTTATCTGTTTCTGACGGTATGGCCATATAAACTCCAAGAGTACCCCTCTTTATTCTCTGTCGCAACTTGGGGGAAAGAAGCGGCCACCGACGGAGAATATGCCTTTTCTGTTTTTTGCTTTTAGGCCACTGCAATGCAGGTGCAGATCAGTTTATCGTCTGCAACTCAACACCTATCATGAGATACCATACCTTTTTTGGTTTATTGTAGCTGGCAGAATGAG…
			Bbuf_aBufBuf1.1-3	V1	811		¢		GGATCCATGCACATCAACAGGTATGGGTGCCAATCAACAGGTAAGGGTGCGTGTTTGTGTGTGTCAAATAAAAGTGTCAGTTTATGGAAAGATTTGTTTAAGGAAAAATTGGCGCTTTTGTGCAAAATGGAATACTGTCCAGCTTCTATTAGCAGGCCCAGAATACAAAAGCCTTCTTATCTGTTTCTGACGGTATGGCCATATAAACTCCAAGAGTACCCCTCTTTATTCTCTGTCGCAACTTGGGGGAAAGAAGCGGCCACCGACAGAGAATATGCCTTTTCTGTTTTTTGCTTTTTGGCCACTGCAATGCAGGTGCAGATCAGTTTATCGTCTGCAACTCAACACCTATCATGAGATACCATACCTTTTATGGTTTATTGTAGCTGGCAGAATGAG…
			Bbuf_aBufBuf1.1-4	V1	811		¢		GGATCCATGCACATCAACAGGTATGGGTGCCAATCAACAGGTAAGGGTGCGTGTTTGTGTGTGTCAAATAAAGGTGTCAGTTTATGGAAAGATTTGTTTAAGGAAAAATTGGCGCTTTTGTGCAAAATGGAATACTGTCCAGCGTCTATTAGCAGGCCCAGAATACAAAAGCCTTCTTATCTGTTTCTGACGGTATGGCCATATAAACTCCAAGAGTACCCCTCTTTATTCTCTGTCGCAACTTGGGGGAAAGAAGCGACCACCGACGGAGAATATTCCTTTTCTGTTTTTTGCTTTTTGGCCACTGCAATGCAGGTGCAGATCAGTTTATCGTCTGCAACTCAACACCTATCATGAGATACCATACCTTTTATGGTTTATTGTAGCTGGCAGAATGAG…
			Bbuf_aBufBuf1.1-5	V1	811		¢		GGATCCATGCACATCAACAGGTATGGGTGCCAATCAACAGGTAAGGGTGAGTGTTTGTGTGTGTCAAAGAAAGGTGTCAGTTTATGGAAAGATTTGTTTAAGGAAAAATTGGCGCTTTTGTGCAAAATGGAATACTGTCCAGCGTCTATTAGCAGGCCCAGAATACAAAAGCCTTCTTATCTGTTTCTGACGGTATGGCCATATAAACTCCAAGAGTACCCCTCTTTATTCTCTGTCGCAACTTGGGGGAAAGAAGCGGCCACCGACGGAGAATATGCCTTTTCTGTTTTTTGCTTTTTGGCCACTGCAATGCAGGTGCAGATCAGTTTATCGTCTGCAACTCAACACCTATCATGAGATACCATACCTTTTATGGTTTATTGTAGCTGTCAGAATGAG…
			Bbuf_aBufBuf1.1-6	V1	811		¢		GGATCCATGCACATCAACAGGTATGGGTGCCAATCAACAGGTAAGGGTGCATGTTTGTGTGTGTCAAAGAAAGGTGTCAGTTTATGGAAAGATTTGTTTAAGGAAAAATTGGCGCTTTTGTGCAAAATGGAATACTGTCCACCGTTTATTAGCAGGCCCAGAATACAAAAGCCTTCTTATCTGTTTCTGACGGTATGGCCATATAAACTCCAAGAGTACCCCTCTTTATTCTCTGTCGCAACTTGGGGGAAAGAAGCGGCCACCGACGGAGAATATGCCTTTTCTGTTTTTTGCTTTTTGGCCACTGCAATGCAGGTGCAGATCAGTTTATCGTCTGCAACTCAACACCTATCATGAGATACCATACCTTTTATGGTTTATTGTAGCTGTCAGAATGAG…
			Bbuf_aBufBuf1.1-7	V1	811		¢		GGATCCATGCACATCAACAGGTATGGGTGCCAATCAACAGGTAAGGGTGCGTGTTTGTGTGTGTCAAAGAAAGGTGTCAGTTTATGGAAAGATTTGTTTAAGGAAAAATTGGCGCTTTTGTGCAAAATGGAATACTGTCCAGCATCTATTAGCAGGCCCAGAATACAAAAGCCTTCTAATCTGTTTCTGACGGTATGGCCATATAAACTCCAAGAGTACCCCTCTTTATTCTCTGTCGCAACTTGGGGGAAAGAAGCGGCCACCGACGGAGAATATGCCTTTTCTGTTTTTTGCTTTTTGGCCACTGCAATGCAGGTGCAGATCAGTTTATCGTCTGCAACTCAACACCTATCATGAGATACCATACCTTTTATGGTTTATTGTAGCTGGCAGAATGAG…
			Bbuf_aBufBuf1.1-8	V1	811		¢		GGATCCATGCACATCAACAGGTATGGGTGCCAATCAACAGGTAAGGGTGCGTGTTTGTGTGTGTCAAATAAAGGTGTCAGTTTATGGAAAGATTTGTTTAAGGAAAAATTGGCGATTCTGTGCAAAATGGAATACTGTCCAGCATCTATTAGCAGGCCCAGAATACAAAAGCCTTCTTATCTGTTTCTGACGGTATGGCCATATAAACTCCAAGAGTACCCCTCTTTATTCTCTGTCGCAACTTGGGGGAAAGAAGCGGCCACCGACGGAGAATATGCCTTTTCTGGTTTTTGCTTTTTGGCCACTGCAATGCAGGTGCAGATCAGTTTATCGTCTGCAACTCAACACCTATCATGAGATACCATACCTTTTATGGTTTATTGTAGCTGGCAGAATGAG…
			Bbuf_aBufBuf1.1-9	V1	811		¢		GGATCCATGCACATCAACAGGTATGGGTGCCAATCAACAGGTAAGGGTGCGTGTTTGTGTGTGTCAAATAAAGGTGTCAGTTTATGGAAAGATTTGTTTAAGGAAAAATTGGCGATTCTGTGCAAAATGGAATACTGTCCAGCATCTATTAGCAGGCCCAGAATACAAAAGCCTTCTTATCTGTTTCTGACGGTATGGCCATATAAACTCCAAGAGTACCCCTCTTTATTCTCTGTCGCAACTTGGGGGAAAGAAGCGGCCACCGACGGAGAATATGCCTTTTCTGTTTTTTGCTTTTTGGCCACTGCAATGCAGGTGCAGATCAGTTTATCGTCTGCAACTCAACACCTATCATGAGATACCATACCTTTTATGGTTTATTGTAGCTGGCAGAATGAG…
			Bbuf_aBufBuf1.1-10	V1	811		¢		GGATCCATGCACATCAACAGGTATGGGTGCCAATCAACAGGTAAGGGTGAGTGTTTGTGTGTGTCAAAGAAAGGTGTCAGTTTATGGAAAGATTTGTTTAAGGAAAAATTGGCGCTTTTGTGCAAAATGGAATACTGTCCAGCGTCTATTAGCAGGCCCAGAATACAAAAGCCTTCTTATCTGTTTCTGACGGTATGGCCATATAAACTCCAAGAGTACCCCTCTTTATTCTCTGTCGCAACTTGGGGGAAAGAAGCGGCCACCGACGGAGAATATGCCTTTTCTGTTTTTTGCTTTTTGGCCACTGCAATGCAGGTGCAGATCAGTTTATCGTCTGCAACTCAACACCTATCATGAGATACCATACCTTTTATGGTTTATTGTAGCTGTCAGAATGAG…
Bufo gargarizans (China)	SAMN14734018 (F)	BLAST (GCA_014858855.1)	Bgar_1149.9	V1			¢		GGATCCATGTACATCAACAGGTATGGGTGCCAATCAACAGGTAAGGGTGCGTTTTTGTGTGTGTCAAACAAAGGTGTCAGTTAATGGAAAGATTTGTTTGAGGATAAAATGGAGCTTCTGTGCAAAATGAAATACTGTCCAGCGTCTATTAGCAGGCCCAGAACACAAAAGCCTTCTTATCTGTTTCTGACGGTATGGTCATATAAACTCCAAGAGTACCGATCTATACCCTTTGTCGCAACTTTGGGTTAAGAAGCGGCCACCGACGGAGTATGCCTTTTCTTGTTTTTACTTTTTGGCCACTGCAATGTAGGTGCAGATCAGTTTATCATCTGCAACTCACCACCTATCATGAGATACCATACCTTTTATGGATTTTTGTAGCTGGCAGAATGAGAA…
			Bgar_1149.8	V1			¢		GGATCCATGTACATCAACAGGTATGGGTGCCAATCAACAGGTAAGGATGCGTTTTTGTGTGTGTCAAACAAAGGTGTCAGTTAATGGAAAGATTTGTTTGAGGATAAAATTGAGCTTCTGTGCAAAATGGAATACTGTCCAGCGTCTATTAGCAGGCCCAGAACACAAAAGCCTTCTTATCTGTTTCTGACGGTATGGTCATATAAACTCCAAGAGTATCGATCTATACCCTCTGTCGCAACTTTGGGTTAAGAAGCGGCCACCGACGGAGCTATGCCTTTTCTTGTTTTTACTTTTTGGCCACTGCAATGTAGGTACTGATCAGTTTATCATCTGGAACTCACCACCTATCATGAGATACCATACCTTTTATGGATTTTTGTAGCTGGCAGAATGAGA…
			Bgar_1149.7	V1			¢		GGATCCATGCACATCAACAGGTATGGGTGCCAATCAACAGGTAAGGGTGCGTTTTTGTGTGTGTCAAACAAAGGTGTCAGTTAATGGAAAGATTTGTTTAAGGAAAAAATGGAGCTTGTGTACAAAATGGAATACTGTCCAGGGTCTATTAGCAGGCCCAGAACACAAAAGCCTTCTTATCTGTTTCTGACGGTATGGTCATATAAACTCCACGAGTACCGATCTATACCCTCTGTCGCAACTTTGGGTTAAGAAGCGGCCACCGACGGAGTTGCCTTTTCTTGTTTTTACTTTTTGGCCAATGCTATGTAGGTGCAGATCAGTTTATCATCTGCAACTCACCACCTATCATGAGATACCATACCTTTTATGGATTTTTGTAGCTGGCAGAATGAGAAT…
			Bgar_1149.6	V1			¢		GGATCCATGCACATCAACAGGTATGGGTGCCAATCAACAGGTAAGGGTGCGTTTTTGTGTGTGTCAAACAAAGGTGTCAGTTAATGGAAAGTTTGTTTGAGGAGAAAATGGAGCTTGTGTGCAAAATGGAATAATGTCCAGGGTCTATTAGCAGGCCCAGAACACAAAAGCCTTCTTATCTGTTTCTGACGGTTTGGTTATATAAACTCCAAGAGTACCGATCTATACCTTCTGTTGCAACTTTGGGTTAAGAAGCCGCCACCGACGGAGCTATGCCTTTTCTTGTTTTTACTTTTTGGCCACTGCAATGTAGGTACTGATCAGTTTATCATCTGGAACTCACCACCTATCATGAGATACCATACCTTTTATGGATTTTTGTAGCTGGCAGAATGAGAA…
			Bgar_1149.5	V1			¢		GGATCCATGCACATCAACAGGTATGGGTGCCAGTCAACAAGTAAGGGTGCGTTTTTGTTTGTGTCAAACAAAGGTGTCAGTTAATGGAAAGATTTGTTTAAGGAAAATATGGAGCTTGTGTGCAAAATGGAATACTATCCAGGGTCTATTAGCAGGCCCAGAACACAAAAGCCTTCTTATCTGTTTCTGACGGTATGGTCATATAAACTCCAAGAGTACCGATCTATACCCTCTGTCGCAACTTTGGGTTAAGAAGCGGCCACCGACGGAGCTGCCTTTTCTTGTTTTTACTTTTTGGCCACTGCAATGTAGGTGCAGATCAGTTTATCATCTGCAACTCACCACCTATCATGAGATACCATACCTTTTATGGATTTTTGTAGCTGGCAGAATGAGAAT…
			Bgar_1149.4	V1			¢		GGATCCATGCACATCAACAGGTATGGGTGCCAATCAACAGGTAAGGGTGCGTTTTTGTGTGTGTCAAATAAAGGTGTCAGTTAATGGAAAGATTTGTTTGAGGAAAAAATGGAGCTTCTGTGCAAAATGGAATACTGTCCAGCATCTATTAGCAGGCCCAGAACACAAAAGCCTTCTTATCTGTTTCTGACGGTATGGTGATATAAACTCCAAAAGTACAGATTTATACCCTCTGTCGCAACTTGGGGGAAAGAAACGGCCACCGACGTAGCTATGCCTTTTAAGGTTTTTGCTTTTTGGCCTCTGCAATGTAGGTGCAGATCAATTTATCATCTGCAACTCACCACCTATCATGAAATACCATACCTTTTATGGATTTTTGTAGCTGGCAGAATGAGA…
			Bgar_1149.37	V1			¢		GGATCCATGTACATCAACAGGTATGGGTGCCAATCAACAGGTAAGGGTGCGTTTTTGTGTGTGTCAAACAAAGGTGTCAGTTAATGGAAAGATTTGTTTGAGGATAAAATGGAGCTTCTGTGCAAAATGAAATACTGTCCAGCGTCTATTAGCAGGCCCAGAACACAAAAGCCTTCTTATCTGTTTCTGACGGTATGGTCATATAAACTCCAAGAGTACCGATCTATACCCTTTGTCGCAACTTTGGGTTAAGAAGCGGCCACCGACGGAGCTATGCCTTTTCTTGTTTTTACTTTTTGGCCACTGCAATGTAGGTGCAGATCAGTTTATCATCTGCAACTCACCACCTATCATGAGATACCATACCTTTTATGGATTTTTGTAGCTGGCAGAATGAGA…
			Bgar_1149.36	V1			¢		GGATCCATGCACATCAACAGGTATGGGTGCCAATCAACAGGTAAGGGTGCGTTTTTGTGTGTGTCAAACAAAGGTGTCAGTTAATGGAAAGATTTGTTTAAGGAAAAAATGGAGCTTGTGTGCAAAATGGAATACTGTCCAGCATCTATTAGCAGGCCCAGAACACAAAAGCCTTCTTATCTGTTTCAGACGGTATGGTCATATAAACTGCAAGAGTACCGATCTATACCCTCTGTCGCAACTTTGGGTTAAGAAGCGGCCACCGACGGAGCTATGCCTTTTCTTTTTTTTTTTTTTTGGCCACTGCAATGTAGGTGCAGATCAATTTATCATCTGCAACTCACCACCTATCATGAGATACCATACCTTTTATGGATTTTTGTAGCTGGCAGAATGAGA…
			Bgar_1149.35	V1			¢		GGATCCATGCACATCAACAGGTATGGGTGTCAATCAACAGGTAAGGGTGCGATTTTGTGTGTGTCAAACAAAGGTGTCAGTGAATGGAAAGATTTGTTTAAGGAAAAAATGGAGCTTGTGTGCAAAATGGAGTACTGTCCAGCATCTATTAGCAGGCCCAGAACACAAAAGCCTTCTTATCTGTTTTAGAAGGTATGGTCATATAAACTGCAAGAGTACCGATCTATACCCTCTGTCGCAACTTTGGGTTAAGAAGCGGCCACCGACGGAGCTATGCCTTTTAAGGTTTTTGCTTTTTGGCCTCTGCAATGTAGGTGCAGATCAATTTATCATCTGCAACTCACCACCTATCATGAAATACCATACCTTTTATGGATTTTTGTAGCTGGCAGAATGAGA…
			Bgar_1149.34	V1			¢		GGATCCATGCACATCAACAGGTATGGGTGCCAATCAACAGGTAAGGGTGCGTTTTTGTGTGTGTCAAACAAAGGTGTCAGTTAATGGAAAGATTTGTTTGAGGAAAAAATGGAGCTTGTGTGCAAAATGGAATACTGTCCACCGTCTATTAGCTGGCACAGAACACAAAAGCCTTCTTATCTGTTTCTGACGGTATGGTCATATAAACTCCAAGAGTACCGATCTATACCCTCTGTCGCAACTTGGGGGAAAGAAGCGGCCACCGACGGAGCTATGCCTTTTCTTGTTTTTACTTTTTGGCCACTGCAATGTAGGTGCAGATCAGTTTATCATCTGCAACTCACCACCTATCATGAGATACATTACCTTTTATGGATTTTTGTAGCTGGCAGAATGAGA…
Rhinella marina (Australia)	SAMEA104558286 (F)	GCA_900303285.1	Rmar_ctg9908-3	V1			¢		GGATCTATGCACATCAACAGGTAAGGGTGCCATTTAACAGGTAAGGGCGCATTTTTGTGTCTGTCAAACAAAGGTGTCAGTTTATGGAAAGATTTGTTTGAGGGAAAAATGGCTTTTCTATGCAGATAGGAATACTGTCCAGCGTCTATTAGCAAATCCAGAACACAAAAGCCTTCATATCTGTTTCAGACGGTATGGCCATATGAACTCCGAGAATACCCCTCTGTACACACTGTTTCAACATAGGTAGAGGAAGTGGCCACAGACAGAGCCTAAGCCTTTTCTGGTTGTTGCTGTTTGGATACTGCAGTGCAGGTACAGATCACTTTAGTGTCTGCAACTGACCACCTCCAATAAGATAACATACCTTTTATGGATTTTTGGATTTGACAGAATGAG…
			Rmar_ctg9908-2	V1			¢		GGATCCATGCACATCAACAGGTAAGGGTGCCATTCAACAGGTAAGGGCTCATTTTTGTGTGTGTCAAACGAAGGTGTCAGTTTATGGAAAGATTTGTTTGAGGGAAAAATGTTTTTTCTATGCAGATAAGAATACTGTCCAGCGTCTATTAGCAAGTCAAGAACACAAAAGCCTTCTTATCTGTTTCTGAAGGTATGGCCATATAAACTCCGAGAATACCCCTCTATACACACTGTTTCAACATGGGTAGAGGAAGCGGCCACAGACAGAGGTAAGCGTTTTCTGGTTCTTGCTTTTTGGATACTGCAGTGCAGGTTCAGATCTTTTTAGCATCTGCAACTCACCACCTCCAATGAGATAACATACCTTTTATGGATTTTTGGATTTGGCAGAATGAGA…
			Rmar_ctg9908	V1			¢		GGATCCATGCACATCAAAAAGTAAGGGTGCCATTCAACAGGTAAGGGCGCGTTTTTGTGTGTGTCAAACGAAGGTATCAGTTTATGGAAAGATTTGTTTGAGGGAAAAATGGGTCTTCTATGCAGATAGGAATACTGTCCAGCATCTATTAGCAAGTCCAGAACACAAAAGCCTTCTTATCTGTTTCTGACGGTCTGGCCATATGATCTCTAAGAATACCCCTCTGTACACACTGTCTCAACATTGGTAGAGGAAGCGGCCACAGACTGAGCATAAGCCTTTTCTGGTTTTTGCTTGTTGGATACTGCAGTGCACGTGCAGATCACTTTAGCATCTGCAACTGACCACCTCCAATGAGATAACATACCTTTTATGGATGTTTGGATTTGCAGAATGAGA…
			Rmar_ctg15914	V1			¢		GGATCCATGCACATCAACAGGTAAGGGTGCCATTTAACAGGTAAGGCCACGTTTTTGTGTCTGTCAAACAAAGGTGTCAGTTTATGGAAAGATATGTTTGAGGGAAAAATGGGTCTTCTATGCAGATAGGAATACTGTCCAGCATCTATTAGCAAGACCAGAACACAAAAGCCTTCTTATCTGTTGCTGACGGTATGGCCATATGAACTCTATGAATACCCCTCTTTACACACTATCTCAACACTGGTAGAGGAAGCGGCCACAGACTGAGCAAAGCCTTTTCTGGTTCTTGCTGTTTGGATACTGCAGTGCAGGTACAGATCTTTTTAGCGTCTGCAACTCACCACCTCTAATGAGATAACATACCTTTTATGGATTTTTGGATTTGGCAGAATGAGA…
			Rmar_ctg11200-2	V1			¢		GGATCCATGCACATCAACAGGTAAGGGTGTCATTCAACAGGTAAGGGTGCATTTTTGTGTTTGTCAAATGAAGGTATCAGTTTATGCAAAGATTTGTTTGAGGGAAAAATGGCTCTTCTATGCAGATGGGAATACTGTCCAGCATCTATTAGCAAGCCCAGAACACAAAGGCCTTCTTATCTGTTTCTGACTCTATCGCCATATGAACTCTGAGAGTACCCCTCTTTACCCACTGTCTCTACATGGGTAGAGGAAGTGGCCACAGACAGAGTAAGCCTTTGCTGGTTCTTACTTTTTGGATACTGCAATGCAGGTGCAGATCACTTTAGCGTCTGCAACTCACCACCTGCAATGAAATAACATACCTCTTAATGATTTTTGGAGTTGGCAGAATGAGAA…
			Rmar_ctg11200	V1			¢		GGATCCATGCACATCAACAGGTAAGGGTGTCATTCAACAGGTAAGGGCACATTTTTGTGTTTGTCAAATGAAGGTATTAGTTTATGGAAAGATTTGTTTGAGGGAAAAATGGCTCTTCTATGCAGATGGGAATACTGTCCAGCATCTATTAGCAAGCCCAGAACACAAAGGCCTTCTTATCTGTTTCTGACTATATCGCCATATGAACTCTGAGAGTATCCCTCCTGTCTCTACATGGGTAGAGGAAGTGGCCACAGACAGAGCTAAGCCTTTTTTGGTTCTTGCTTCTTGGATACTGCAATGCAGTTGCAGATCACTTTAGCGTCTGCAACTCACCACCTGCAATGAGATAACATACCTCTTAATGATTTTTGGAGTTGGCAGAATGAGAATGCGCCT…
			Rmar_ctg23555-4	V2			p		GGATCCATGCACATCAACAGGTAAGGGCACATATCAACAGGTAAGGGTGCGTTTTATGTGTGTCAAACAAGGGCATTAGTTTAAAGAAAGATTTTTTTAAGGGGAAAAAGGCGCTTGTGTGCAGATTGGAATACTGTCCGGTGTATATTACAAAACCCAAAACACACAAGCCTTCTAATATCTTTCTGACAGTATGGCCATTTAAACATTGAGAATTCCTCTCTGTACCTGCTTTCTTAACATGGGGGATGGAAGTTACCACCAACGGTGCTAAGCCTTTTCTTATTCTTGCTTTTTGGCCACTGCAATGCAGGTTTAGATCATTTTAGGGTGTGCACCTCACCACGTCCCGTGAGATACCATACCTGTAATAGATTTTTGTACCAGGCCAAATGAGAA…
			Rmar_ctg23555-3	V2			p		GGATCCATGCACATCAACAGGTAAGGGCAAATATCAACAGGTAAGGGTGCGTTTTATGTGTGTCAAACAAGGGTTTTAGTTTAAAGAAAGGTTTTTTTAAGGGTAAAAAGGCGCTTGTGTGCAGATTAGAATGCTGTCTAGTGTATGTTACAAAGCCCAAAAGACACAAGCCTTTTTATCTCTTTCTGTTGGTATGGACGTTTAAACGATTAGAGTTCTCATCTTTACCTGCTTTCTCAACATGGGGGATGAAAGCGGCCATCAACGGTGCTAAGCCTTTTTTGCTTCTTGCTTTTTGGCCACTGCAATGAAGGTTCAGATCAGTTTTTCGTCTTAACCTCCAATGAGATACCATACCTTTTATGGATTTTTGGACCAGTGAGAATGAGAATGTGCCTA…
			Rmar_ctg23555-2	V2			p		GGATCCATGCACATCAACAGGTAAGGGCAAATATCAACAGGTAAGGGTGCGTTTTATGTGTGTCAAACAAGGGTTTTAGTTTAAAGAAAGGTTTTTTTAAGGGTAAAAAGGCGCTTGTGTGCAGATTAGAATGCTGTCTAGTGTATGTTACAAAGCCCAAAAGACACAAGCCTTTTTATCTCTTTCTGTTGGTATGGACGTTTAAACGATTAGAGTTCTCATCTTTACCTGCTTTCTCAACATGGGGGATGAAAGCGGCCATCAACGGTGCTAAGCCTTTTTTGCTTCTTGCTTTTTGGCCACTGCAATGAAGGTTCAGATCAGTTTTTCGTCTTAACCTCCAATGAGATACCATACCTTTTATGGATTTTTGGACCAGTGAGAATGAGAATGTGCCTA…
			Rmar_ctg23555	V2			p		GGATCCATGCACATCAACAGGTAAGGGCACATATCAACAGGTAAGGGTGCGTTTTATGTGTGTCAAACAAGGGTTTTAGTTTAAACAAAGGTTTTTTTAGGGAAAAAGGCGCTTGTGTGCAGATGTAAATACTATCCAGTGTATATTACCAAGCCCAAAACACAGAAGCCTTCTTATCTCTTTCTGTTGGTATAGACACTTAAACGATTAGAGTTCTCCTCTTTACCTGCTTTCTCAACTTGGGGGATGGAAGCGGTCATCAACGTTGCTAAACCTTATCTGGTTCTTGCTTTTTGGGCACTGCAATGCAGGTTCAGATCAGTTTAGTGTCTTCACCTCTATCATGAGATGCCATACCTTTTATGGATTTTTGGACCAGTGAGAATGAGAATGTGCCTG…

## Sheet: Table S1 legentd
Incomplete clones, not included in the analysis, are in red
H: Female
M: Male
