# Supplementary material for: Identification and characterization of a new family of long satellite DNA, specific of true toads (Anura, Amphibia, Bufonidae)
Source: Sci Rep. 2022 Aug 17;12:13960. doi: 10.1038/s41598-022-18051-9 (PMC9385698; doi:10.1038/s41598-022-18051-9)
Supplement: Supplementary file 10 — Supplementary Table S3. [file 41598_2022_18051_MOESM10_ESM.xlsx]

## Sheet: Supplementary Table S3
Supplementary Table S3: Results of BLASTN with BamHI-800 on available amphibian genomes
NCBI: Genome: amphibia
Class	Family	Species name	Date	NIH ID	Whole Genome Shotgun (WGS): INSDC	Hits
Anura	Bombinatoridae	Bombina variegata	2021-03-17	8201	CAJPDP000000000.1	No
Anura	Bufonidae	Bufo bufo	2021-01-25	98192	assembly aBufBuf1.1	Yes
Anura	Bufonidae	Rhinella marina	2018-03-25	13159	ONZH00000000.1	Yes
Anura	Bufonidae	Bufo gargarizans	2020-10-07	8043	JABFFT000000000.1	Yes
Anura	Dendrobatidae	Ranitomeya imitator	2021-03-11	99996	CAJOBX000000000.1	No
Anura	Dendrobatidae	Oophaga pumilio	2019-12-27	86474	VIAB00000000.1	No
Anura	Dicroglossidae	Phrynoglossus myanhessei/Occidozyga-myanhessei	2022-03-21	106186	JAEOBE000000000.1	No
Anura	Dicroglossidae	Nanorana parkeri	2015-03-02	36384	JYOU00000000.1	No
Anura	Eleutherodactylidae	Eleutherodactylus coqui	2021-09-02	106013	WNTK00000000.1	No
Anura	Leptodactylidae	Engystomops pustulosus	2021-08-10	104933	WNYA00000000.1	No
Anura	Limnodynastidae	Platyplectrum ornatum	2021-01-12	97841	JABWIB000000000.1	No
Anura	Limnodynastidae	Limnodynastes dumerilii	2020-02-28	87692	WWET00000000.1	No
Anura	Megophryidae	Leptobrachium ailaonicum	2021-06-23	51413	JAEUXP000000000.1	No
Anura	Megophryidae	Leptobrachium leishanense	2019-11-18	46619	RXON00000000.1	No
Anura	Pelobatidae/Scaphiopodidae	Scaphiopus holbrookii	2019-10-28	69097	VKOB000000000.1	No
Anura	Pipidae	Pipa parva	2021-08-17	105022	WMED00000000.1	No
Anura	Pipidae	Pipa carvalhoi	2022-02-03	10749	JAKJJM000000000.1	No
Anura	Pipidae	Hymenochirus boettgeri	2021-08-03	10748	JAACNH000000000.1	No
Anura	Pipidae	Xenopus laevis	2016-06-14	81	assembly Xenopus_laevis_v10.1	No
Anura	Pipidae	Xenopus tropicalis	2009-11-13	80	assembly UCB_Xtro_10.0	No
Anura	Pyxicephalidae	Pyxicephalus adspersus	2019-04-12	79090	PZQJ00000000.1	No
Anura	Ranidae	Glandirana rugosa	2021-03-17	101539	BLSH000000000.1	No
Anura	Ranidae	Rana temporaria	2019-12-27	81559	assembly aRanTem1.1	No
Anura	Ranidae	Lithobates catesbeianus	2017-01-18	23031	LIAG000000000.2	No
Anura	Rhinatrematidae	Rhinatrema bivittatum	2019-04-12	7431	assembly aRhiBiv1.1	No
Anura	Scaphiopodidae	Spea bombifrons	2019-10-28	85145	VKNZ000000000.1	No
Anura	Scaphiopodidae	Scaphiopus couchii	2019-10-28	85144	VKOA000000000.1	No
Anura	Scaphiopodidae	Spea multiplicata	2019-10-28	12765	VKOC00000000.1	No
Caudata	Ambystomatidae	Ambystoma mexicanum	2015-11-25	381	assembly AmbMex60DD	No
Gymnophiona	Dermophiidae	Geotrypetes seraphini	2019-08-15	16255	assembly aGeoSer1.1	No
Gymnophiona	Microcaecilia	Microcaecilia unicolor	2019-06-18	24302	assembly aMicUni1.1	No

## Sheet: Supplementary Table S3 Legend
Green	Species from Bufonidae family available
Red	Closer outgroups avaliable
