# Supplementary material for: Identification and characterization of a new family of long satellite DNA, specific of true toads (Anura, Amphibia, Bufonidae)
Source: Sci Rep. 2022 Aug 17;12:13960. doi: 10.1038/s41598-022-18051-9 (PMC9385698; doi:10.1038/s41598-022-18051-9)
Supplement: Supplementary file 12 — Supplementary Table S5. [file 41598_2022_18051_MOESM12_ESM.xlsx]

## Sheet: Supplementary Table S5A
Supplementary Table S5A: Sequence Identity Matrix of bufonidae BamHI-800 (200 sequences + 30 NCBI)
			V1	V1	V1	V1	V1	V1	V1	V1	V1	V1	V1	V1	V1	V1	V1	V1	V1	V1	V1	V1	V1	V1	V1	V1	V1	V1	V1	V1	V1	V1	V1	V1	V1	V1	V1	V1	V1	V1	V1	V1	V1	V1	V1	V1	V1	V1	V1
	Seq->	Consensus	Bbuf.BH2_B-86	Bbuf.BH2_B-88	Bbuf.BH2_B-89	Bbuf.BH2_B-95	Bbuf.BH2_B-105	Bbuf.BH2_B-113	Bbuf_aBufBuf1-1	Bbuf_aBufBuf1-2	Bbuf_aBufBuf1-3	Bbuf_aBufBuf1-4	Bbuf_aBufBuf1-5	Bbuf_aBufBuf1-6	Bbuf_aBufBuf1-7	Bbuf_aBufBuf1-8	Bbuf_aBufBuf1-9	Bbuf_aBufBuf1-10	Bspi.M_PCR11-1	Bspi.M_PCR11-2	Bspi.M_PCR11-4	Bspi.M_PCR11-5	Bspi.M_PCR11-6	Bspi.S1_PCR11-1	Bspi.S1_PCR11-2	Bspi.S1_PCR11-3	Bspi.S1_PCR11-4	Bspi.S1_PCR11-6	Bspi.S2-PCR11-1	Bspi.S2-PCR11-2	Bspi.S2-PCR11-3	Bspi.S2-PCR11-4	Bspi.S2-PCR11-5	Bspi.Da_PCR3-15	Bspi.Db_PCR3-15	Bspi.Da_PCR3-18	Bspi.Db_PCR3-18	Bspi.Da_PCR3-26	Bspi.Db_PCR3-26	Bspi.Da_PCR1-4	Bspi.JH6_PCR6-14	Bgar_1149.9	Bgar_1149.8	Bgar_1149.7	Bgar_1149.6	Bgar_1149.5	Bgar_1149.4	Bgar_1149.37	Bgar_1149.36
	Consensus	ID	0.918	0.887	0.909	0.909	0.909	0.909	0.922	0.912	0.911	0.912	0.912	0.906	0.907	0.916	0.914	0.913	0.909	0.913	0.903	0.902	0.901	0.909	0.906	0.911	0.907	0.905	0.901	0.908	0.908	0.906	0.902	0.913	0.911	0.902	0.875	0.896	0.898	0.903	0.905	0.898	0.901	0.901	0.893	0.902	0.893	0.909	0.897
V1	Bbuf.BH2_B-86	0.918	ID	0.915	0.948	0.945	0.945	0.945	0.96	0.948	0.954	0.955	0.953	0.948	0.943	0.951	0.95	0.954	0.945	0.975	0.953	0.94	0.961	0.97	0.977	0.948	0.965	0.948	0.935	0.976	0.949	0.94	0.942	0.949	0.946	0.935	0.916	0.933	0.938	0.946	0.949	0.92	0.922	0.92	0.914	0.922	0.914	0.932	0.918
V1	Bbuf.BH2_B-88	0.887	0.915	ID	0.905	0.912	0.905	0.91	0.922	0.912	0.911	0.913	0.913	0.908	0.906	0.916	0.915	0.916	0.906	0.911	0.9	0.901	0.905	0.906	0.903	0.906	0.906	0.905	0.902	0.91	0.908	0.905	0.9	0.911	0.906	0.9	0.932	0.892	0.894	0.906	0.904	0.884	0.886	0.884	0.879	0.891	0.883	0.895	0.883
V1	Bbuf.BH2_B-89	0.909	0.948	0.905	ID	0.95	0.976	0.948	0.963	0.949	0.948	0.949	0.967	0.961	0.948	0.948	0.949	0.969	0.96	0.954	0.969	0.959	0.932	0.951	0.943	0.98	0.956	0.967	0.93	0.934	0.955	0.938	0.965	0.979	0.966	0.966	0.913	0.965	0.951	0.942	0.975	0.912	0.917	0.919	0.911	0.92	0.909	0.923	0.918
V1	Bbuf.BH2_B-95	0.909	0.945	0.912	0.95	ID	0.945	0.982	0.985	0.983	0.975	0.976	0.97	0.964	0.979	0.982	0.983	0.971	0.965	0.939	0.942	0.959	0.943	0.938	0.935	0.948	0.935	0.933	0.933	0.934	0.977	0.97	0.945	0.956	0.956	0.943	0.94	0.938	0.95	0.976	0.943	0.911	0.912	0.916	0.906	0.917	0.907	0.921	0.917
V1	Bbuf.BH2_B-105	0.909	0.945	0.905	0.976	0.945	ID	0.945	0.96	0.947	0.945	0.947	0.963	0.959	0.945	0.945	0.947	0.966	0.956	0.949	0.963	0.955	0.933	0.946	0.938	0.976	0.95	0.964	0.929	0.932	0.95	0.935	0.964	0.977	0.963	0.965	0.913	0.959	0.948	0.939	0.971	0.913	0.916	0.918	0.909	0.918	0.911	0.923	0.918
V1	Bbuf.BH2_B-113	0.909	0.945	0.91	0.948	0.982	0.945	ID	0.985	0.986	0.975	0.976	0.97	0.965	0.981	0.985	0.986	0.971	0.967	0.939	0.942	0.961	0.945	0.938	0.935	0.948	0.935	0.933	0.933	0.934	0.979	0.972	0.948	0.956	0.959	0.943	0.943	0.935	0.953	0.979	0.943	0.912	0.913	0.916	0.908	0.916	0.906	0.922	0.919
V1	Bbuf_aBufBuf1-1	0.922	0.96	0.922	0.963	0.985	0.96	0.985	ID	0.986	0.982	0.983	0.985	0.979	0.982	0.985	0.986	0.986	0.967	0.954	0.956	0.965	0.945	0.953	0.95	0.963	0.95	0.948	0.943	0.947	0.986	0.972	0.953	0.964	0.964	0.95	0.95	0.948	0.953	0.979	0.958	0.921	0.922	0.926	0.916	0.926	0.916	0.93	0.924
V1	Bbuf_aBufBuf1-2	0.912	0.948	0.912	0.949	0.983	0.947	0.986	0.986	ID	0.979	0.98	0.971	0.965	0.982	0.988	0.99	0.972	0.969	0.942	0.943	0.963	0.948	0.94	0.938	0.949	0.939	0.935	0.935	0.938	0.98	0.977	0.949	0.958	0.961	0.944	0.945	0.937	0.954	0.98	0.944	0.913	0.914	0.918	0.908	0.918	0.909	0.923	0.919
V1	Bbuf_aBufBuf1-3	0.911	0.954	0.911	0.948	0.975	0.945	0.975	0.982	0.979	ID	0.988	0.97	0.965	0.972	0.979	0.98	0.971	0.958	0.942	0.949	0.953	0.937	0.942	0.945	0.948	0.937	0.934	0.933	0.943	0.969	0.966	0.945	0.956	0.958	0.943	0.935	0.935	0.944	0.969	0.943	0.911	0.912	0.916	0.906	0.914	0.908	0.919	0.917
V1	Bbuf_aBufBuf1-4	0.912	0.955	0.913	0.949	0.976	0.947	0.976	0.983	0.98	0.988	ID	0.971	0.966	0.972	0.979	0.98	0.972	0.959	0.943	0.95	0.953	0.938	0.94	0.945	0.949	0.938	0.935	0.934	0.944	0.97	0.965	0.947	0.958	0.959	0.944	0.937	0.937	0.947	0.97	0.944	0.912	0.913	0.917	0.907	0.916	0.908	0.921	0.917
V1	Bbuf_aBufBuf1-5	0.912	0.953	0.913	0.967	0.97	0.963	0.97	0.985	0.971	0.97	0.971	ID	0.986	0.967	0.97	0.971	0.996	0.953	0.958	0.954	0.95	0.937	0.959	0.948	0.965	0.955	0.953	0.934	0.939	0.976	0.958	0.953	0.964	0.959	0.953	0.937	0.953	0.939	0.964	0.963	0.913	0.914	0.918	0.908	0.918	0.908	0.923	0.919
V1	Bbuf_aBufBuf1-6	0.906	0.948	0.908	0.961	0.964	0.959	0.965	0.979	0.965	0.965	0.966	0.986	ID	0.961	0.964	0.965	0.99	0.946	0.951	0.949	0.944	0.932	0.951	0.945	0.959	0.949	0.949	0.929	0.934	0.97	0.951	0.949	0.96	0.953	0.948	0.932	0.947	0.935	0.958	0.959	0.907	0.908	0.912	0.902	0.912	0.902	0.917	0.911
V1	Bbuf_aBufBuf1-7	0.907	0.943	0.906	0.948	0.979	0.945	0.981	0.982	0.982	0.972	0.972	0.967	0.961	ID	0.983	0.985	0.969	0.966	0.937	0.942	0.961	0.942	0.935	0.935	0.948	0.933	0.933	0.929	0.931	0.976	0.969	0.947	0.955	0.955	0.942	0.94	0.938	0.949	0.975	0.943	0.908	0.908	0.914	0.902	0.913	0.905	0.917	0.916
V1	Bbuf_aBufBuf1-8	0.916	0.951	0.916	0.948	0.982	0.945	0.985	0.985	0.988	0.979	0.979	0.97	0.964	0.983	ID	0.998	0.971	0.967	0.945	0.942	0.961	0.951	0.944	0.944	0.948	0.942	0.937	0.939	0.943	0.979	0.975	0.948	0.956	0.96	0.943	0.944	0.935	0.953	0.979	0.944	0.917	0.918	0.921	0.911	0.921	0.916	0.927	0.923
V1	Bbuf_aBufBuf1-9	0.914	0.95	0.915	0.949	0.983	0.947	0.986	0.986	0.99	0.98	0.98	0.971	0.965	0.985	0.998	ID	0.972	0.969	0.944	0.943	0.963	0.95	0.943	0.943	0.949	0.94	0.938	0.938	0.942	0.98	0.975	0.949	0.958	0.961	0.944	0.945	0.937	0.954	0.98	0.945	0.916	0.917	0.919	0.909	0.919	0.914	0.926	0.924
V1	Bbuf_aBufBuf1-10	0.913	0.954	0.916	0.969	0.971	0.966	0.971	0.986	0.972	0.971	0.972	0.996	0.99	0.969	0.971	0.972	ID	0.954	0.959	0.955	0.951	0.94	0.96	0.949	0.966	0.956	0.956	0.935	0.94	0.977	0.959	0.956	0.967	0.96	0.955	0.939	0.954	0.94	0.965	0.966	0.914	0.916	0.919	0.909	0.919	0.909	0.924	0.918
V1	Bspi.M_PCR11-1	0.909	0.945	0.906	0.96	0.965	0.956	0.967	0.967	0.969	0.958	0.959	0.953	0.946	0.966	0.967	0.969	0.954	ID	0.937	0.956	0.974	0.944	0.934	0.935	0.96	0.934	0.945	0.932	0.934	0.963	0.958	0.958	0.969	0.969	0.955	0.927	0.945	0.963	0.964	0.953	0.909	0.912	0.916	0.907	0.916	0.906	0.92	0.918
V1	Bspi.M_PCR11-2	0.913	0.975	0.911	0.954	0.939	0.949	0.939	0.954	0.942	0.942	0.943	0.958	0.951	0.937	0.945	0.944	0.959	0.937	ID	0.948	0.937	0.96	0.979	0.97	0.951	0.974	0.956	0.932	0.964	0.948	0.934	0.945	0.95	0.945	0.938	0.907	0.94	0.934	0.938	0.953	0.917	0.92	0.917	0.911	0.918	0.911	0.928	0.914
V1	Bspi.M_PCR11-4	0.903	0.953	0.9	0.969	0.942	0.963	0.942	0.956	0.943	0.949	0.95	0.954	0.949	0.942	0.942	0.943	0.955	0.956	0.948	ID	0.958	0.928	0.939	0.948	0.966	0.944	0.956	0.924	0.939	0.948	0.932	0.954	0.965	0.957	0.954	0.908	0.953	0.946	0.937	0.961	0.906	0.908	0.911	0.902	0.912	0.902	0.917	0.912
V1	Bspi.M_PCR11-5	0.902	0.94	0.901	0.959	0.959	0.955	0.961	0.965	0.963	0.953	0.953	0.95	0.944	0.961	0.961	0.963	0.951	0.974	0.937	0.958	ID	0.938	0.932	0.93	0.959	0.933	0.949	0.926	0.927	0.959	0.953	0.958	0.965	0.965	0.95	0.927	0.946	0.96	0.955	0.954	0.905	0.907	0.909	0.901	0.911	0.9	0.916	0.913
V1	Bspi.M_PCR11-6	0.901	0.961	0.905	0.932	0.943	0.933	0.945	0.945	0.948	0.937	0.938	0.937	0.932	0.942	0.951	0.95	0.94	0.944	0.96	0.928	0.938	ID	0.959	0.953	0.932	0.951	0.933	0.923	0.953	0.942	0.943	0.937	0.943	0.94	0.929	0.909	0.919	0.94	0.944	0.932	0.908	0.909	0.908	0.902	0.912	0.902	0.919	0.908
V1	Bspi.S1_PCR11-1	0.909	0.97	0.906	0.951	0.938	0.946	0.938	0.953	0.94	0.942	0.94	0.959	0.951	0.935	0.944	0.943	0.96	0.934	0.979	0.939	0.932	0.959	ID	0.967	0.95	0.972	0.95	0.925	0.961	0.946	0.934	0.94	0.948	0.945	0.939	0.906	0.937	0.928	0.937	0.95	0.914	0.916	0.914	0.908	0.917	0.904	0.925	0.912
V1	Bspi.S1_PCR11-2	0.906	0.977	0.903	0.943	0.935	0.938	0.935	0.95	0.938	0.945	0.945	0.948	0.945	0.935	0.944	0.943	0.949	0.935	0.97	0.948	0.93	0.953	0.967	ID	0.94	0.961	0.943	0.928	0.966	0.944	0.93	0.932	0.939	0.937	0.928	0.903	0.928	0.928	0.934	0.942	0.912	0.913	0.912	0.908	0.914	0.906	0.923	0.911
V1	Bspi.S1_PCR11-3	0.911	0.948	0.906	0.98	0.948	0.976	0.948	0.963	0.949	0.948	0.949	0.965	0.959	0.948	0.948	0.949	0.966	0.96	0.951	0.966	0.959	0.932	0.95	0.94	ID	0.954	0.965	0.93	0.934	0.951	0.938	0.965	0.979	0.966	0.967	0.914	0.963	0.953	0.946	0.972	0.912	0.914	0.917	0.908	0.918	0.907	0.923	0.918
V1	Bspi.S1_PCR11-4	0.907	0.965	0.906	0.956	0.935	0.95	0.935	0.95	0.939	0.937	0.938	0.955	0.949	0.933	0.942	0.94	0.956	0.934	0.974	0.944	0.933	0.951	0.972	0.961	0.954	ID	0.955	0.927	0.954	0.942	0.932	0.945	0.953	0.945	0.94	0.905	0.944	0.933	0.934	0.955	0.908	0.909	0.908	0.902	0.909	0.902	0.919	0.906
V1	Bspi.S1_PCR11-6	0.905	0.948	0.905	0.967	0.933	0.964	0.933	0.948	0.935	0.934	0.935	0.953	0.949	0.933	0.937	0.938	0.956	0.945	0.956	0.956	0.949	0.933	0.95	0.943	0.965	0.955	ID	0.926	0.935	0.939	0.929	0.96	0.966	0.954	0.954	0.903	0.954	0.946	0.928	0.967	0.908	0.911	0.909	0.903	0.911	0.901	0.919	0.911
V1	Bspi.S2-PCR11-1	0.901	0.935	0.902	0.93	0.933	0.929	0.933	0.943	0.935	0.933	0.934	0.934	0.929	0.929	0.939	0.938	0.935	0.932	0.932	0.924	0.926	0.923	0.925	0.928	0.93	0.927	0.926	ID	0.924	0.933	0.929	0.927	0.937	0.93	0.923	0.898	0.916	0.922	0.927	0.928	0.906	0.907	0.907	0.902	0.909	0.903	0.917	0.909
V1	Bspi.S2-PCR11-2	0.908	0.976	0.91	0.934	0.934	0.932	0.934	0.947	0.938	0.943	0.944	0.939	0.934	0.931	0.943	0.942	0.94	0.934	0.964	0.939	0.927	0.953	0.961	0.966	0.934	0.954	0.935	0.924	ID	0.935	0.929	0.931	0.938	0.935	0.926	0.902	0.921	0.927	0.933	0.934	0.914	0.916	0.914	0.908	0.917	0.908	0.926	0.913
V1	Bspi.S2-PCR11-3	0.908	0.949	0.908	0.955	0.977	0.95	0.979	0.986	0.98	0.969	0.97	0.976	0.97	0.976	0.979	0.98	0.977	0.963	0.948	0.948	0.959	0.942	0.946	0.944	0.951	0.942	0.939	0.933	0.935	ID	0.966	0.942	0.95	0.953	0.939	0.944	0.939	0.947	0.972	0.949	0.913	0.914	0.918	0.908	0.919	0.908	0.923	0.917
V1	Bspi.S2-PCR11-4	0.906	0.94	0.905	0.938	0.97	0.935	0.972	0.972	0.977	0.966	0.965	0.958	0.951	0.969	0.975	0.975	0.959	0.958	0.934	0.932	0.953	0.943	0.934	0.93	0.938	0.932	0.929	0.929	0.929	0.966	ID	0.935	0.946	0.951	0.933	0.935	0.926	0.943	0.966	0.931	0.907	0.908	0.909	0.903	0.911	0.903	0.918	0.911
V1	Bspi.S2-PCR11-5	0.902	0.942	0.9	0.965	0.945	0.964	0.948	0.953	0.949	0.945	0.947	0.953	0.949	0.947	0.948	0.949	0.956	0.958	0.945	0.954	0.958	0.937	0.94	0.932	0.965	0.945	0.96	0.927	0.931	0.942	0.935	ID	0.976	0.964	0.964	0.908	0.954	0.953	0.942	0.975	0.905	0.907	0.909	0.901	0.911	0.9	0.916	0.916
V1	Bspi.Da_PCR3-15	0.913	0.949	0.911	0.979	0.956	0.977	0.956	0.964	0.958	0.956	0.958	0.964	0.96	0.955	0.956	0.958	0.967	0.969	0.95	0.965	0.965	0.943	0.948	0.939	0.979	0.953	0.966	0.937	0.938	0.95	0.946	0.976	ID	0.975	0.975	0.917	0.964	0.96	0.95	0.974	0.916	0.918	0.92	0.912	0.922	0.911	0.927	0.924
V1	Bspi.Db_PCR3-15	0.911	0.946	0.906	0.966	0.956	0.963	0.959	0.964	0.961	0.958	0.959	0.959	0.953	0.955	0.96	0.961	0.96	0.969	0.945	0.957	0.965	0.94	0.945	0.937	0.966	0.945	0.954	0.93	0.935	0.953	0.951	0.964	0.975	ID	0.96	0.919	0.951	0.956	0.953	0.959	0.911	0.913	0.916	0.907	0.917	0.906	0.922	0.919
V1	Bspi.Da_PCR3-18	0.902	0.935	0.9	0.966	0.943	0.965	0.943	0.95	0.944	0.943	0.944	0.953	0.948	0.942	0.943	0.944	0.955	0.955	0.938	0.954	0.95	0.929	0.939	0.928	0.967	0.94	0.954	0.923	0.926	0.939	0.933	0.964	0.975	0.96	ID	0.906	0.951	0.949	0.937	0.961	0.904	0.907	0.909	0.901	0.908	0.9	0.913	0.912
V1	Bspi.Db_PCR3-18	0.875	0.916	0.932	0.913	0.94	0.913	0.943	0.95	0.945	0.935	0.937	0.937	0.932	0.94	0.944	0.945	0.939	0.927	0.907	0.908	0.927	0.909	0.906	0.903	0.914	0.905	0.903	0.898	0.902	0.944	0.935	0.908	0.917	0.919	0.906	ID	0.9	0.911	0.937	0.913	0.876	0.877	0.881	0.871	0.884	0.872	0.886	0.88
V1	Bspi.Da_PCR3-26	0.896	0.933	0.892	0.965	0.938	0.959	0.935	0.948	0.937	0.935	0.937	0.953	0.947	0.938	0.935	0.937	0.954	0.945	0.94	0.953	0.946	0.919	0.937	0.928	0.963	0.944	0.954	0.916	0.921	0.939	0.926	0.954	0.964	0.951	0.951	0.9	ID	0.94	0.932	0.96	0.901	0.903	0.906	0.897	0.907	0.896	0.912	0.906
V1	Bspi.Db_PCR3-26	0.898	0.938	0.894	0.951	0.95	0.948	0.953	0.953	0.954	0.944	0.947	0.939	0.935	0.949	0.953	0.954	0.94	0.963	0.934	0.946	0.96	0.94	0.928	0.928	0.953	0.933	0.946	0.922	0.927	0.947	0.943	0.953	0.96	0.956	0.949	0.911	0.94	ID	0.948	0.946	0.903	0.903	0.906	0.897	0.907	0.896	0.914	0.909
V1	Bspi.Da_PCR1-4	0.903	0.946	0.906	0.942	0.976	0.939	0.979	0.979	0.98	0.969	0.97	0.964	0.958	0.975	0.979	0.98	0.965	0.964	0.938	0.937	0.955	0.944	0.937	0.934	0.946	0.934	0.928	0.927	0.933	0.972	0.966	0.942	0.95	0.953	0.937	0.937	0.932	0.948	ID	0.937	0.905	0.906	0.909	0.9	0.909	0.9	0.914	0.911
V1	Bspi.JH6_PCR6-14	0.905	0.949	0.904	0.975	0.943	0.971	0.943	0.958	0.944	0.943	0.944	0.963	0.959	0.943	0.944	0.945	0.966	0.953	0.953	0.961	0.954	0.932	0.95	0.942	0.972	0.955	0.967	0.928	0.934	0.949	0.931	0.975	0.974	0.959	0.961	0.913	0.96	0.946	0.937	ID	0.907	0.909	0.912	0.903	0.913	0.903	0.918	0.913
V1	Bgar_1149.9	0.898	0.92	0.884	0.912	0.911	0.913	0.912	0.921	0.913	0.911	0.912	0.913	0.907	0.908	0.917	0.916	0.914	0.909	0.917	0.906	0.905	0.908	0.914	0.912	0.912	0.908	0.908	0.906	0.914	0.913	0.907	0.905	0.916	0.911	0.904	0.876	0.901	0.903	0.905	0.907	ID	0.972	0.965	0.961	0.959	0.946	0.977	0.953
V1	Bgar_1149.8	0.901	0.922	0.886	0.917	0.912	0.916	0.913	0.922	0.914	0.912	0.913	0.914	0.908	0.908	0.918	0.917	0.916	0.912	0.92	0.908	0.907	0.909	0.916	0.913	0.914	0.909	0.911	0.907	0.916	0.914	0.908	0.907	0.918	0.913	0.907	0.877	0.903	0.903	0.906	0.909	0.972	ID	0.967	0.978	0.96	0.951	0.974	0.955
V1	Bgar_1149.7	0.901	0.92	0.884	0.919	0.916	0.918	0.916	0.926	0.918	0.916	0.917	0.918	0.912	0.914	0.921	0.919	0.919	0.916	0.917	0.911	0.909	0.908	0.914	0.912	0.917	0.908	0.909	0.907	0.914	0.918	0.909	0.909	0.92	0.916	0.909	0.881	0.906	0.906	0.909	0.912	0.965	0.967	ID	0.965	0.964	0.946	0.964	0.955
V1	Bgar_1149.6	0.893	0.914	0.879	0.911	0.906	0.909	0.908	0.916	0.908	0.906	0.907	0.908	0.902	0.902	0.911	0.909	0.909	0.907	0.911	0.902	0.901	0.902	0.908	0.908	0.908	0.902	0.903	0.902	0.908	0.908	0.903	0.901	0.912	0.907	0.901	0.871	0.897	0.897	0.9	0.903	0.961	0.978	0.965	ID	0.958	0.945	0.962	0.95
V1	Bgar_1149.5	0.902	0.922	0.891	0.92	0.917	0.918	0.916	0.926	0.918	0.914	0.916	0.918	0.912	0.913	0.921	0.919	0.919	0.916	0.918	0.912	0.911	0.912	0.917	0.914	0.918	0.909	0.911	0.909	0.917	0.919	0.911	0.911	0.922	0.917	0.908	0.884	0.907	0.907	0.909	0.913	0.959	0.96	0.964	0.958	ID	0.939	0.974	0.965
V1	Bgar_1149.4	0.893	0.914	0.883	0.909	0.907	0.911	0.906	0.916	0.909	0.908	0.908	0.908	0.902	0.905	0.916	0.914	0.909	0.906	0.911	0.902	0.9	0.902	0.904	0.906	0.907	0.902	0.901	0.903	0.908	0.908	0.903	0.9	0.911	0.906	0.9	0.872	0.896	0.896	0.9	0.903	0.946	0.951	0.946	0.945	0.939	ID	0.948	0.94
V1	Bgar_1149.37	0.909	0.932	0.895	0.923	0.921	0.923	0.922	0.93	0.923	0.919	0.921	0.923	0.917	0.917	0.927	0.926	0.924	0.92	0.928	0.917	0.916	0.919	0.925	0.923	0.923	0.919	0.919	0.917	0.926	0.923	0.918	0.916	0.927	0.922	0.913	0.886	0.912	0.914	0.914	0.918	0.977	0.974	0.964	0.962	0.974	0.948	ID	0.969
V1	Bgar_1149.36	0.897	0.918	0.883	0.918	0.917	0.918	0.919	0.924	0.919	0.917	0.917	0.919	0.911	0.916	0.923	0.924	0.918	0.918	0.914	0.912	0.913	0.908	0.912	0.911	0.918	0.906	0.911	0.909	0.913	0.917	0.911	0.916	0.924	0.919	0.912	0.88	0.906	0.909	0.911	0.913	0.953	0.955	0.955	0.95	0.965	0.94	0.969	ID
V1	Bgar_1149.35	0.887	0.907	0.876	0.904	0.902	0.906	0.901	0.911	0.903	0.902	0.902	0.903	0.897	0.9	0.908	0.907	0.905	0.9	0.903	0.897	0.895	0.895	0.9	0.898	0.902	0.895	0.895	0.898	0.901	0.903	0.895	0.895	0.906	0.902	0.895	0.868	0.891	0.891	0.895	0.897	0.948	0.953	0.953	0.948	0.945	0.97	0.949	0.951
V1	Bgar_1149.34	0.911	0.93	0.895	0.924	0.922	0.924	0.922	0.932	0.924	0.921	0.922	0.924	0.921	0.918	0.927	0.926	0.926	0.922	0.927	0.918	0.917	0.918	0.922	0.922	0.924	0.918	0.918	0.918	0.924	0.924	0.919	0.917	0.929	0.923	0.914	0.887	0.913	0.913	0.916	0.919	0.956	0.959	0.956	0.954	0.964	0.945	0.97	0.959
V1	Bvir_PCR1-2	0.912	0.846	0.814	0.837	0.841	0.836	0.84	0.852	0.842	0.847	0.846	0.84	0.835	0.84	0.845	0.846	0.842	0.839	0.839	0.832	0.831	0.828	0.836	0.833	0.836	0.83	0.833	0.828	0.837	0.84	0.837	0.829	0.842	0.838	0.828	0.81	0.824	0.829	0.835	0.831	0.831	0.836	0.832	0.826	0.837	0.826	0.843	0.838
V1	Bvir_PCR1-22	0.912	0.843	0.812	0.835	0.837	0.834	0.836	0.848	0.839	0.843	0.842	0.839	0.834	0.836	0.841	0.842	0.841	0.835	0.837	0.83	0.826	0.826	0.833	0.831	0.833	0.827	0.831	0.826	0.836	0.836	0.834	0.826	0.84	0.833	0.826	0.807	0.821	0.825	0.831	0.829	0.829	0.833	0.83	0.824	0.835	0.824	0.841	0.836
V1	Bvir_PCR2-2	0.901	0.836	0.803	0.828	0.826	0.827	0.825	0.835	0.827	0.83	0.829	0.827	0.824	0.822	0.829	0.83	0.829	0.827	0.832	0.823	0.82	0.818	0.827	0.828	0.827	0.826	0.829	0.82	0.827	0.827	0.825	0.816	0.83	0.823	0.82	0.795	0.817	0.824	0.82	0.821	0.821	0.825	0.821	0.815	0.822	0.814	0.83	0.822
V1	Bvir_PCR2-3	0.916	0.848	0.816	0.839	0.842	0.838	0.841	0.853	0.843	0.847	0.846	0.842	0.837	0.841	0.846	0.847	0.845	0.841	0.842	0.834	0.832	0.832	0.838	0.836	0.838	0.832	0.836	0.833	0.84	0.841	0.838	0.831	0.844	0.838	0.831	0.811	0.826	0.831	0.836	0.833	0.833	0.838	0.834	0.828	0.839	0.828	0.846	0.841
V1	Bvir_PCR2-5	0.906	0.837	0.805	0.83	0.83	0.829	0.829	0.841	0.831	0.837	0.835	0.831	0.826	0.831	0.836	0.837	0.833	0.83	0.832	0.825	0.822	0.82	0.827	0.827	0.828	0.821	0.827	0.822	0.829	0.829	0.826	0.822	0.834	0.828	0.821	0.799	0.816	0.821	0.824	0.825	0.823	0.827	0.823	0.817	0.828	0.82	0.834	0.832
V1	Bvir_PCR2-24	0.895	0.825	0.797	0.819	0.818	0.816	0.816	0.829	0.819	0.824	0.823	0.819	0.815	0.814	0.82	0.821	0.82	0.819	0.819	0.815	0.81	0.806	0.815	0.813	0.817	0.81	0.816	0.811	0.821	0.819	0.814	0.81	0.822	0.817	0.81	0.793	0.808	0.813	0.812	0.812	0.813	0.816	0.813	0.806	0.814	0.801	0.821	0.815
V1	Bvir_PCR2-26	0.905	0.836	0.808	0.827	0.827	0.825	0.826	0.84	0.829	0.833	0.832	0.83	0.824	0.825	0.83	0.831	0.831	0.826	0.83	0.822	0.821	0.814	0.825	0.825	0.828	0.82	0.826	0.82	0.825	0.827	0.826	0.817	0.83	0.825	0.817	0.8	0.814	0.815	0.82	0.82	0.821	0.825	0.821	0.815	0.822	0.815	0.83	0.822
V1	Bvir_PCR2-27	0.911	0.843	0.812	0.836	0.837	0.835	0.836	0.848	0.838	0.843	0.842	0.838	0.833	0.836	0.84	0.841	0.841	0.836	0.838	0.832	0.829	0.828	0.833	0.831	0.834	0.827	0.832	0.828	0.835	0.836	0.833	0.83	0.841	0.834	0.827	0.806	0.824	0.829	0.831	0.831	0.828	0.833	0.831	0.825	0.836	0.823	0.841	0.837
V1	Bvir_PCR2-37	0.905	0.838	0.81	0.833	0.833	0.832	0.832	0.845	0.835	0.84	0.838	0.835	0.83	0.832	0.837	0.838	0.837	0.833	0.832	0.828	0.827	0.821	0.828	0.826	0.833	0.822	0.83	0.823	0.83	0.832	0.83	0.825	0.839	0.832	0.825	0.805	0.82	0.824	0.827	0.827	0.826	0.831	0.827	0.821	0.832	0.821	0.838	0.833
V1	Bvir_PCR2-38	0.911	0.843	0.815	0.834	0.836	0.833	0.835	0.847	0.837	0.842	0.843	0.838	0.832	0.835	0.84	0.841	0.84	0.834	0.837	0.831	0.826	0.827	0.833	0.831	0.833	0.827	0.831	0.826	0.835	0.835	0.832	0.826	0.839	0.833	0.828	0.808	0.821	0.825	0.83	0.829	0.831	0.836	0.832	0.826	0.834	0.826	0.841	0.837
V1	Bbou_PCR11a-1	0.902	0.837	0.803	0.829	0.829	0.825	0.828	0.84	0.831	0.836	0.837	0.832	0.828	0.825	0.832	0.834	0.834	0.827	0.831	0.822	0.819	0.816	0.827	0.825	0.826	0.821	0.823	0.82	0.829	0.829	0.824	0.818	0.831	0.825	0.819	0.797	0.814	0.816	0.823	0.82	0.82	0.825	0.82	0.817	0.821	0.817	0.829	0.821
V1	Bbou_PCR11a-2	0.906	0.846	0.814	0.834	0.836	0.833	0.832	0.845	0.835	0.84	0.838	0.835	0.831	0.832	0.837	0.838	0.837	0.834	0.837	0.833	0.825	0.826	0.833	0.833	0.837	0.83	0.831	0.825	0.837	0.832	0.83	0.826	0.839	0.831	0.826	0.804	0.821	0.824	0.829	0.829	0.826	0.831	0.827	0.821	0.83	0.818	0.836	0.83
V1	Bbou_PCR11a-3	0.9	0.835	0.803	0.826	0.83	0.823	0.829	0.841	0.832	0.836	0.837	0.83	0.825	0.826	0.834	0.835	0.831	0.826	0.829	0.82	0.818	0.815	0.825	0.822	0.824	0.819	0.823	0.819	0.826	0.83	0.825	0.815	0.829	0.822	0.816	0.798	0.812	0.815	0.824	0.818	0.817	0.821	0.817	0.811	0.819	0.815	0.826	0.819
V1	Bbou_PCR11a-4	0.91	0.842	0.814	0.835	0.835	0.832	0.834	0.846	0.836	0.841	0.842	0.839	0.83	0.831	0.837	0.839	0.84	0.837	0.837	0.83	0.826	0.825	0.833	0.83	0.833	0.826	0.832	0.824	0.834	0.834	0.834	0.826	0.838	0.835	0.826	0.805	0.821	0.825	0.828	0.826	0.827	0.831	0.827	0.821	0.829	0.822	0.836	0.829
V1	Bbou_PCR11a-5	0.892	0.827	0.796	0.819	0.819	0.815	0.818	0.83	0.821	0.828	0.828	0.82	0.815	0.815	0.823	0.824	0.821	0.817	0.821	0.813	0.812	0.806	0.819	0.817	0.816	0.811	0.815	0.81	0.819	0.819	0.816	0.808	0.822	0.815	0.809	0.787	0.804	0.807	0.813	0.81	0.81	0.814	0.813	0.806	0.811	0.804	0.819	0.811
V1	Bbou_PCR11a-6	0.905	0.836	0.805	0.83	0.829	0.827	0.827	0.84	0.831	0.836	0.837	0.835	0.829	0.825	0.832	0.833	0.836	0.827	0.831	0.825	0.819	0.814	0.827	0.825	0.828	0.821	0.827	0.817	0.826	0.83	0.824	0.817	0.831	0.825	0.821	0.797	0.816	0.816	0.821	0.822	0.822	0.823	0.82	0.814	0.821	0.816	0.83	0.821
V1	Bbou_PCR11a-7	0.906	0.839	0.807	0.83	0.83	0.826	0.829	0.841	0.832	0.837	0.838	0.831	0.825	0.826	0.833	0.835	0.832	0.828	0.833	0.823	0.82	0.82	0.83	0.827	0.827	0.823	0.827	0.818	0.831	0.83	0.825	0.82	0.832	0.826	0.82	0.798	0.815	0.817	0.824	0.822	0.821	0.827	0.821	0.817	0.822	0.817	0.83	0.822
V1	Bbou_PCR11a-11	0.903	0.837	0.807	0.826	0.827	0.825	0.826	0.838	0.829	0.833	0.835	0.829	0.822	0.824	0.83	0.831	0.83	0.826	0.831	0.821	0.819	0.817	0.827	0.825	0.826	0.821	0.824	0.817	0.829	0.826	0.824	0.817	0.832	0.825	0.817	0.798	0.813	0.815	0.82	0.82	0.822	0.826	0.822	0.817	0.823	0.817	0.831	0.823
V1	Bbou_PCR11a-12	0.918	0.848	0.818	0.842	0.838	0.84	0.837	0.849	0.84	0.846	0.843	0.842	0.838	0.837	0.843	0.845	0.843	0.839	0.844	0.837	0.831	0.827	0.839	0.841	0.841	0.834	0.84	0.837	0.842	0.84	0.835	0.831	0.843	0.838	0.833	0.806	0.829	0.829	0.831	0.835	0.834	0.841	0.837	0.831	0.838	0.83	0.846	0.841
V1	Bbou_PCR11a-13	0.912	0.847	0.814	0.837	0.833	0.835	0.832	0.845	0.835	0.84	0.841	0.84	0.836	0.83	0.836	0.837	0.841	0.834	0.841	0.832	0.826	0.826	0.836	0.834	0.836	0.831	0.835	0.832	0.838	0.832	0.83	0.83	0.841	0.833	0.828	0.803	0.824	0.824	0.826	0.832	0.831	0.834	0.831	0.825	0.832	0.826	0.839	0.832
V1	Bbou_PCR11a-14	0.9	0.834	0.805	0.823	0.827	0.824	0.826	0.838	0.829	0.836	0.833	0.829	0.825	0.826	0.831	0.832	0.831	0.826	0.826	0.821	0.816	0.815	0.822	0.822	0.825	0.816	0.82	0.817	0.826	0.827	0.824	0.816	0.831	0.822	0.816	0.798	0.81	0.816	0.82	0.819	0.817	0.822	0.818	0.812	0.821	0.811	0.827	0.822
V1	Bbou_PCR11a-17	0.902	0.841	0.809	0.83	0.829	0.829	0.827	0.84	0.83	0.835	0.833	0.832	0.829	0.827	0.832	0.833	0.835	0.83	0.837	0.825	0.819	0.821	0.832	0.828	0.831	0.825	0.827	0.82	0.832	0.827	0.824	0.822	0.834	0.828	0.823	0.799	0.816	0.816	0.821	0.825	0.82	0.823	0.82	0.814	0.822	0.811	0.83	0.822
V1	Bbou_PCR11a-23	0.91	0.844	0.813	0.836	0.836	0.832	0.835	0.847	0.838	0.843	0.845	0.837	0.832	0.832	0.84	0.841	0.838	0.834	0.838	0.83	0.826	0.823	0.834	0.832	0.833	0.828	0.832	0.826	0.836	0.836	0.831	0.825	0.838	0.832	0.826	0.804	0.821	0.824	0.83	0.827	0.827	0.831	0.827	0.821	0.828	0.822	0.836	0.828
V1	Bbou_PCR11.1b-2	0.894	0.83	0.802	0.821	0.825	0.819	0.824	0.836	0.826	0.829	0.83	0.826	0.82	0.825	0.828	0.829	0.828	0.821	0.824	0.816	0.815	0.809	0.82	0.817	0.82	0.814	0.819	0.813	0.819	0.826	0.821	0.809	0.822	0.817	0.81	0.798	0.807	0.81	0.819	0.814	0.815	0.816	0.814	0.806	0.815	0.804	0.821	0.814
V1	Bbou_PCR11.1b-3	0.887	0.821	0.794	0.816	0.816	0.815	0.815	0.827	0.821	0.822	0.822	0.819	0.815	0.815	0.822	0.824	0.82	0.815	0.818	0.807	0.806	0.802	0.815	0.812	0.814	0.811	0.813	0.811	0.814	0.82	0.814	0.804	0.817	0.811	0.806	0.785	0.803	0.803	0.81	0.808	0.81	0.817	0.81	0.807	0.809	0.807	0.816	0.811
V1	Bbou_PCR11.1b-4	0.902	0.834	0.803	0.826	0.826	0.822	0.825	0.837	0.829	0.833	0.836	0.827	0.821	0.822	0.83	0.831	0.829	0.825	0.828	0.82	0.816	0.814	0.825	0.822	0.823	0.818	0.822	0.815	0.826	0.826	0.821	0.815	0.828	0.822	0.816	0.794	0.811	0.814	0.82	0.817	0.82	0.821	0.817	0.811	0.818	0.815	0.826	0.818
V1	Bbou_PCR11.1b-5	0.901	0.833	0.804	0.826	0.827	0.824	0.826	0.838	0.829	0.833	0.835	0.831	0.825	0.824	0.83	0.831	0.832	0.826	0.827	0.821	0.817	0.815	0.825	0.822	0.825	0.818	0.824	0.816	0.825	0.826	0.824	0.816	0.83	0.825	0.817	0.797	0.813	0.815	0.82	0.819	0.818	0.822	0.818	0.812	0.82	0.812	0.827	0.82
V1	Bbou_PCR11.1b-6	0.911	0.842	0.812	0.832	0.833	0.83	0.833	0.845	0.835	0.841	0.84	0.837	0.833	0.83	0.836	0.837	0.838	0.832	0.836	0.828	0.824	0.825	0.831	0.83	0.831	0.826	0.827	0.825	0.838	0.832	0.83	0.822	0.836	0.831	0.822	0.805	0.82	0.826	0.826	0.825	0.827	0.83	0.827	0.82	0.828	0.817	0.837	0.826
V1	Bbou_PCR11.1b-7	0.892	0.826	0.797	0.817	0.823	0.815	0.819	0.831	0.823	0.828	0.829	0.819	0.813	0.819	0.824	0.825	0.82	0.82	0.82	0.811	0.81	0.805	0.816	0.814	0.815	0.81	0.813	0.81	0.818	0.824	0.815	0.808	0.82	0.816	0.808	0.789	0.803	0.807	0.814	0.809	0.81	0.814	0.813	0.804	0.811	0.804	0.819	0.811
V1	Bbou_PCR11.1b-9	0.907	0.841	0.813	0.833	0.835	0.83	0.832	0.845	0.836	0.841	0.842	0.835	0.829	0.83	0.837	0.838	0.836	0.832	0.838	0.827	0.824	0.821	0.832	0.83	0.831	0.827	0.83	0.822	0.833	0.833	0.831	0.822	0.836	0.83	0.823	0.803	0.82	0.821	0.827	0.825	0.826	0.828	0.825	0.82	0.826	0.818	0.833	0.826
V1	Bbou_PCR11.2b-3	0.911	0.843	0.815	0.839	0.84	0.836	0.838	0.851	0.842	0.847	0.849	0.846	0.838	0.836	0.845	0.846	0.845	0.836	0.839	0.833	0.827	0.822	0.836	0.833	0.837	0.83	0.833	0.83	0.835	0.841	0.835	0.826	0.839	0.833	0.828	0.809	0.825	0.825	0.832	0.831	0.826	0.833	0.83	0.823	0.83	0.825	0.837	0.831
V1	Bbou_PCR11.2b-5	0.908	0.838	0.81	0.83	0.831	0.827	0.83	0.842	0.832	0.837	0.838	0.832	0.826	0.827	0.833	0.835	0.833	0.83	0.832	0.825	0.821	0.818	0.828	0.826	0.828	0.822	0.829	0.821	0.83	0.83	0.827	0.82	0.833	0.828	0.821	0.8	0.819	0.819	0.824	0.822	0.823	0.827	0.823	0.817	0.825	0.817	0.832	0.825
V1	Bbou_PCR11.2b-7	0.906	0.837	0.807	0.83	0.833	0.83	0.832	0.842	0.833	0.838	0.84	0.835	0.829	0.827	0.835	0.836	0.836	0.83	0.831	0.825	0.821	0.816	0.827	0.826	0.828	0.821	0.827	0.82	0.829	0.83	0.826	0.82	0.833	0.827	0.821	0.799	0.816	0.819	0.824	0.822	0.822	0.826	0.822	0.816	0.822	0.82	0.83	0.822
V1	Bbou_PCR11.2b-8	0.901	0.831	0.802	0.824	0.824	0.82	0.823	0.835	0.825	0.83	0.831	0.828	0.823	0.82	0.826	0.828	0.829	0.823	0.825	0.818	0.814	0.81	0.821	0.819	0.821	0.815	0.822	0.813	0.823	0.824	0.82	0.813	0.826	0.821	0.814	0.793	0.809	0.812	0.817	0.815	0.818	0.821	0.818	0.812	0.819	0.809	0.826	0.819
V1	Bbou_PCR11.2b-9	0.912	0.844	0.814	0.836	0.838	0.833	0.836	0.848	0.838	0.843	0.842	0.838	0.832	0.833	0.84	0.841	0.84	0.836	0.838	0.831	0.827	0.827	0.836	0.833	0.834	0.832	0.831	0.83	0.842	0.836	0.833	0.826	0.839	0.834	0.827	0.808	0.824	0.825	0.83	0.83	0.83	0.833	0.831	0.825	0.832	0.823	0.839	0.831
V1	Bbou_PCR11.2b-11	0.902	0.837	0.805	0.828	0.83	0.825	0.829	0.841	0.832	0.837	0.838	0.83	0.824	0.826	0.833	0.835	0.831	0.828	0.831	0.822	0.82	0.816	0.827	0.825	0.826	0.821	0.825	0.817	0.829	0.83	0.825	0.817	0.831	0.826	0.818	0.803	0.817	0.82	0.824	0.82	0.822	0.823	0.821	0.814	0.821	0.815	0.831	0.818
V1	Bbou_PCR11.2b-12	0.894	0.831	0.802	0.823	0.822	0.821	0.821	0.833	0.825	0.83	0.831	0.824	0.819	0.819	0.826	0.827	0.825	0.822	0.825	0.817	0.814	0.81	0.821	0.818	0.821	0.816	0.821	0.816	0.822	0.822	0.817	0.813	0.828	0.82	0.814	0.79	0.81	0.814	0.816	0.815	0.814	0.817	0.815	0.807	0.815	0.809	0.822	0.815
V1	Bsic_PCR1-10	0.905	0.838	0.808	0.83	0.83	0.827	0.829	0.841	0.832	0.837	0.838	0.831	0.826	0.826	0.833	0.835	0.833	0.828	0.832	0.823	0.82	0.818	0.828	0.826	0.827	0.822	0.827	0.818	0.83	0.83	0.825	0.82	0.833	0.826	0.821	0.799	0.815	0.817	0.824	0.822	0.823	0.825	0.821	0.815	0.822	0.817	0.83	0.823
V1	Bsic_PCR1-25	0.904	0.837	0.803	0.826	0.826	0.823	0.825	0.837	0.829	0.834	0.836	0.828	0.821	0.823	0.83	0.831	0.829	0.825	0.831	0.82	0.816	0.816	0.827	0.825	0.824	0.821	0.825	0.816	0.829	0.826	0.821	0.815	0.829	0.822	0.816	0.794	0.812	0.816	0.821	0.818	0.817	0.821	0.817	0.814	0.819	0.814	0.826	0.819
V1	Bsic_PCR1-29	0.903	0.837	0.803	0.826	0.826	0.822	0.825	0.837	0.829	0.833	0.836	0.827	0.821	0.822	0.83	0.831	0.829	0.825	0.831	0.82	0.816	0.816	0.827	0.825	0.823	0.821	0.825	0.816	0.829	0.826	0.821	0.815	0.828	0.822	0.816	0.794	0.811	0.816	0.821	0.817	0.817	0.821	0.817	0.814	0.818	0.814	0.826	0.818
V1	Bsic_PCR1-30	0.91	0.844	0.813	0.836	0.838	0.832	0.835	0.847	0.838	0.843	0.845	0.837	0.831	0.832	0.84	0.841	0.838	0.834	0.838	0.83	0.826	0.823	0.834	0.832	0.833	0.828	0.832	0.825	0.836	0.836	0.831	0.825	0.838	0.832	0.826	0.804	0.821	0.825	0.83	0.827	0.827	0.831	0.827	0.821	0.828	0.822	0.836	0.828
V1	Bbal_PCR1-3	0.902	0.834	0.807	0.829	0.833	0.826	0.831	0.844	0.835	0.84	0.839	0.834	0.828	0.829	0.836	0.838	0.835	0.829	0.83	0.824	0.82	0.813	0.828	0.825	0.828	0.82	0.825	0.816	0.825	0.834	0.828	0.818	0.831	0.826	0.82	0.801	0.815	0.817	0.825	0.822	0.823	0.824	0.821	0.814	0.824	0.814	0.831	0.825
V1	Bbal_PCR1-16	0.906	0.836	0.807	0.827	0.829	0.825	0.827	0.84	0.83	0.836	0.837	0.83	0.826	0.827	0.831	0.832	0.831	0.827	0.83	0.823	0.819	0.814	0.825	0.823	0.826	0.82	0.824	0.82	0.827	0.827	0.826	0.817	0.831	0.826	0.818	0.799	0.815	0.819	0.821	0.82	0.822	0.823	0.821	0.815	0.823	0.812	0.828	0.823
V1	Bbal_PCR1-17	0.906	0.837	0.814	0.831	0.832	0.829	0.831	0.843	0.833	0.838	0.837	0.833	0.827	0.829	0.835	0.836	0.835	0.831	0.833	0.826	0.822	0.817	0.832	0.827	0.831	0.823	0.829	0.82	0.831	0.833	0.829	0.82	0.832	0.83	0.822	0.801	0.817	0.819	0.825	0.824	0.825	0.826	0.823	0.816	0.827	0.814	0.833	0.826
V1	Bbal_PCR1-22	0.905	0.837	0.807	0.83	0.83	0.826	0.83	0.84	0.831	0.836	0.838	0.832	0.826	0.825	0.832	0.833	0.833	0.827	0.831	0.825	0.82	0.816	0.827	0.825	0.827	0.822	0.826	0.822	0.829	0.829	0.826	0.819	0.832	0.825	0.82	0.797	0.815	0.817	0.822	0.821	0.817	0.823	0.817	0.811	0.818	0.815	0.826	0.818
V1	Blat_PCR1-12	0.924	0.854	0.824	0.85	0.849	0.847	0.846	0.858	0.848	0.852	0.851	0.852	0.846	0.845	0.849	0.851	0.853	0.848	0.85	0.846	0.841	0.834	0.844	0.844	0.848	0.842	0.848	0.843	0.846	0.846	0.843	0.84	0.854	0.849	0.839	0.815	0.837	0.838	0.84	0.843	0.841	0.849	0.842	0.839	0.843	0.837	0.85	0.841
V1	Blat_PCR2-6	0.921	0.851	0.822	0.843	0.843	0.841	0.841	0.853	0.843	0.847	0.846	0.847	0.84	0.84	0.845	0.846	0.848	0.842	0.847	0.838	0.835	0.832	0.842	0.838	0.842	0.838	0.841	0.837	0.841	0.84	0.839	0.834	0.847	0.843	0.833	0.812	0.83	0.832	0.835	0.839	0.836	0.842	0.837	0.833	0.838	0.832	0.846	0.836
V1	Blat_PCR1-10	0.922	0.854	0.826	0.848	0.848	0.846	0.846	0.858	0.848	0.852	0.85	0.85	0.844	0.844	0.849	0.85	0.852	0.847	0.849	0.843	0.842	0.834	0.843	0.843	0.847	0.84	0.846	0.84	0.846	0.844	0.844	0.838	0.852	0.849	0.839	0.815	0.834	0.837	0.839	0.842	0.842	0.845	0.84	0.837	0.842	0.837	0.849	0.839
V1	Blat_PCR2-3	0.894	0.829	0.799	0.825	0.825	0.824	0.823	0.835	0.825	0.829	0.828	0.828	0.825	0.822	0.824	0.825	0.829	0.824	0.824	0.82	0.817	0.809	0.818	0.818	0.824	0.815	0.82	0.819	0.82	0.824	0.82	0.815	0.83	0.825	0.815	0.792	0.812	0.812	0.817	0.818	0.816	0.826	0.819	0.82	0.82	0.814	0.827	0.819
V1	Blat_PCR2-1	0.913	0.843	0.815	0.833	0.833	0.833	0.831	0.843	0.833	0.838	0.837	0.836	0.83	0.829	0.835	0.836	0.837	0.834	0.838	0.831	0.825	0.826	0.833	0.831	0.832	0.826	0.831	0.827	0.835	0.832	0.829	0.824	0.839	0.832	0.825	0.801	0.82	0.825	0.827	0.829	0.837	0.834	0.833	0.826	0.832	0.822	0.843	0.83
V1	Blat_PCR1-11	0.906	0.838	0.808	0.83	0.829	0.83	0.827	0.84	0.831	0.836	0.835	0.832	0.826	0.827	0.832	0.833	0.833	0.828	0.833	0.827	0.821	0.821	0.828	0.827	0.828	0.821	0.826	0.821	0.83	0.831	0.825	0.82	0.836	0.83	0.82	0.798	0.816	0.821	0.821	0.822	0.831	0.828	0.826	0.82	0.827	0.818	0.837	0.823
V1	Blat_PCR2-2	0.915	0.847	0.818	0.838	0.838	0.836	0.837	0.849	0.84	0.843	0.845	0.842	0.835	0.835	0.841	0.842	0.842	0.837	0.841	0.832	0.83	0.826	0.836	0.833	0.837	0.832	0.833	0.832	0.837	0.836	0.835	0.831	0.839	0.838	0.833	0.806	0.822	0.829	0.832	0.833	0.83	0.834	0.832	0.827	0.833	0.825	0.841	0.834
V1	Blat_PCR2-4	0.917	0.849	0.819	0.842	0.84	0.84	0.839	0.851	0.841	0.845	0.846	0.843	0.839	0.836	0.842	0.843	0.843	0.841	0.843	0.836	0.834	0.829	0.838	0.836	0.841	0.836	0.837	0.836	0.84	0.839	0.836	0.832	0.843	0.841	0.835	0.809	0.826	0.831	0.834	0.835	0.835	0.84	0.837	0.832	0.838	0.829	0.846	0.841
V1	Blur_PCR1.1A-1	0.913	0.844	0.813	0.833	0.833	0.836	0.832	0.845	0.835	0.842	0.838	0.837	0.831	0.831	0.837	0.838	0.838	0.832	0.838	0.831	0.825	0.825	0.833	0.832	0.832	0.826	0.831	0.828	0.835	0.833	0.83	0.824	0.839	0.832	0.823	0.801	0.82	0.825	0.827	0.826	0.836	0.832	0.832	0.823	0.831	0.827	0.842	0.83
V1	Blur_PCR1.1A-2	0.918	0.847	0.815	0.841	0.84	0.838	0.837	0.849	0.84	0.843	0.842	0.842	0.835	0.835	0.841	0.842	0.842	0.839	0.841	0.834	0.832	0.826	0.836	0.834	0.839	0.832	0.836	0.832	0.84	0.837	0.837	0.831	0.842	0.839	0.833	0.805	0.826	0.83	0.832	0.833	0.832	0.837	0.834	0.831	0.838	0.832	0.843	0.838
V1	Blur_PCR1.1A-3	0.913	0.844	0.815	0.839	0.833	0.84	0.832	0.845	0.835	0.84	0.838	0.842	0.836	0.832	0.836	0.837	0.843	0.833	0.842	0.834	0.826	0.826	0.839	0.834	0.838	0.832	0.837	0.828	0.836	0.838	0.83	0.827	0.843	0.836	0.83	0.803	0.826	0.826	0.826	0.832	0.837	0.833	0.832	0.825	0.833	0.823	0.843	0.83
V1	Blur_PCR1.1A-4	0.91	0.839	0.813	0.832	0.833	0.83	0.831	0.842	0.832	0.837	0.836	0.835	0.829	0.827	0.833	0.835	0.836	0.83	0.833	0.828	0.824	0.818	0.827	0.827	0.831	0.825	0.83	0.83	0.831	0.829	0.827	0.824	0.836	0.832	0.822	0.8	0.82	0.821	0.824	0.826	0.832	0.837	0.831	0.828	0.833	0.831	0.841	0.83
V1	Blur_PCR1.1A-6	0.937	0.865	0.837	0.859	0.859	0.857	0.857	0.869	0.859	0.863	0.862	0.862	0.855	0.855	0.86	0.862	0.863	0.858	0.86	0.854	0.85	0.845	0.854	0.854	0.858	0.852	0.857	0.852	0.857	0.855	0.854	0.849	0.863	0.859	0.849	0.826	0.846	0.848	0.85	0.852	0.85	0.859	0.852	0.849	0.853	0.847	0.86	0.85
V1	Blur_PCR1.1A-7	0.917	0.848	0.816	0.837	0.836	0.837	0.835	0.847	0.837	0.842	0.841	0.84	0.833	0.832	0.838	0.84	0.841	0.837	0.842	0.838	0.829	0.83	0.837	0.836	0.836	0.83	0.835	0.831	0.84	0.836	0.833	0.827	0.843	0.836	0.827	0.808	0.824	0.829	0.829	0.83	0.838	0.836	0.834	0.827	0.834	0.827	0.846	0.832
V1	Blur_PCR1.1A-8	0.929	0.858	0.827	0.852	0.852	0.849	0.849	0.862	0.852	0.855	0.854	0.854	0.849	0.849	0.853	0.854	0.855	0.85	0.853	0.847	0.843	0.838	0.847	0.847	0.85	0.844	0.849	0.843	0.849	0.848	0.847	0.844	0.855	0.852	0.842	0.818	0.838	0.841	0.843	0.847	0.845	0.854	0.844	0.842	0.848	0.84	0.853	0.845
V1	Blur_PCR1.1A-10	0.911	0.842	0.812	0.832	0.831	0.832	0.83	0.842	0.832	0.837	0.836	0.835	0.829	0.83	0.833	0.835	0.836	0.831	0.837	0.83	0.824	0.823	0.832	0.83	0.831	0.825	0.83	0.826	0.833	0.833	0.827	0.822	0.838	0.833	0.822	0.8	0.819	0.824	0.824	0.826	0.834	0.831	0.83	0.822	0.831	0.823	0.841	0.827
V1	Blur_PCR1.1KA-2	0.918	0.85	0.82	0.843	0.84	0.838	0.838	0.851	0.841	0.848	0.845	0.841	0.835	0.838	0.842	0.843	0.842	0.838	0.844	0.836	0.832	0.83	0.839	0.838	0.839	0.833	0.838	0.832	0.842	0.84	0.837	0.831	0.844	0.841	0.831	0.805	0.827	0.83	0.832	0.833	0.838	0.842	0.839	0.834	0.839	0.833	0.847	0.838
V1	Blur_PCR1.1KA-3	0.9	0.833	0.802	0.827	0.835	0.825	0.83	0.837	0.832	0.836	0.835	0.83	0.824	0.829	0.834	0.835	0.831	0.831	0.827	0.823	0.823	0.82	0.825	0.823	0.826	0.821	0.824	0.824	0.824	0.824	0.829	0.824	0.836	0.832	0.823	0.795	0.815	0.819	0.825	0.822	0.821	0.825	0.82	0.815	0.821	0.816	0.831	0.821
V1	Blur_PCR1.1KA-7	0.913	0.844	0.815	0.836	0.836	0.836	0.833	0.845	0.835	0.84	0.838	0.837	0.831	0.832	0.836	0.837	0.838	0.833	0.839	0.833	0.827	0.827	0.834	0.832	0.834	0.828	0.833	0.831	0.836	0.836	0.83	0.826	0.839	0.833	0.826	0.803	0.822	0.829	0.826	0.83	0.837	0.833	0.832	0.825	0.833	0.825	0.843	0.831
V1	Blur_PCR1.1KA-8	0.913	0.844	0.815	0.836	0.836	0.836	0.833	0.845	0.835	0.84	0.838	0.837	0.831	0.832	0.836	0.837	0.838	0.833	0.839	0.833	0.827	0.827	0.834	0.832	0.834	0.828	0.833	0.831	0.836	0.836	0.83	0.826	0.839	0.833	0.826	0.803	0.822	0.829	0.826	0.83	0.837	0.833	0.832	0.825	0.833	0.825	0.843	0.831
V1	Blur_PCR1.1KA-10	0.934	0.869	0.838	0.863	0.863	0.86	0.86	0.873	0.863	0.866	0.865	0.865	0.859	0.859	0.864	0.865	0.866	0.861	0.864	0.858	0.854	0.849	0.858	0.858	0.861	0.855	0.86	0.854	0.86	0.859	0.859	0.853	0.866	0.863	0.853	0.83	0.849	0.852	0.854	0.855	0.855	0.864	0.856	0.855	0.858	0.852	0.865	0.855
V1	Blur_PCR1.1KA-13	0.908	0.837	0.809	0.83	0.829	0.83	0.827	0.84	0.83	0.835	0.833	0.832	0.826	0.825	0.831	0.832	0.833	0.83	0.833	0.827	0.821	0.82	0.828	0.827	0.828	0.821	0.825	0.821	0.829	0.829	0.824	0.822	0.836	0.828	0.82	0.798	0.816	0.821	0.821	0.825	0.826	0.826	0.825	0.817	0.825	0.821	0.834	0.823
V1	Bsur_PCR1.2A-2	0.914	0.85	0.815	0.839	0.839	0.837	0.841	0.849	0.841	0.844	0.843	0.843	0.836	0.836	0.842	0.843	0.844	0.838	0.848	0.836	0.831	0.833	0.843	0.842	0.84	0.837	0.838	0.831	0.842	0.836	0.833	0.83	0.843	0.838	0.829	0.805	0.826	0.832	0.834	0.832	0.833	0.838	0.836	0.828	0.834	0.829	0.844	0.831
V1	Bsur_PCR1.2A-13	0.917	0.85	0.819	0.842	0.842	0.84	0.84	0.852	0.842	0.847	0.845	0.845	0.838	0.841	0.843	0.845	0.846	0.842	0.846	0.837	0.833	0.831	0.841	0.839	0.841	0.834	0.84	0.836	0.842	0.842	0.837	0.833	0.846	0.843	0.836	0.81	0.829	0.831	0.836	0.835	0.837	0.842	0.837	0.833	0.839	0.832	0.846	0.837
V1	Bsur_PCR1.2A-14	0.905	0.837	0.811	0.831	0.831	0.829	0.829	0.841	0.831	0.835	0.834	0.835	0.828	0.828	0.832	0.834	0.836	0.831	0.837	0.826	0.823	0.82	0.83	0.829	0.83	0.824	0.829	0.825	0.829	0.83	0.826	0.822	0.835	0.831	0.821	0.801	0.818	0.82	0.823	0.824	0.824	0.83	0.825	0.82	0.826	0.821	0.833	0.825
V1	Bsur_PCR1.2A-15	0.914	0.844	0.815	0.842	0.838	0.84	0.837	0.847	0.84	0.841	0.842	0.842	0.835	0.835	0.841	0.842	0.842	0.841	0.842	0.836	0.833	0.827	0.837	0.834	0.841	0.832	0.837	0.832	0.836	0.84	0.835	0.83	0.841	0.838	0.834	0.807	0.826	0.831	0.832	0.835	0.83	0.834	0.832	0.827	0.833	0.825	0.841	0.834
V1	Bsur_PCR1.2A-16	0.916	0.848	0.815	0.842	0.84	0.84	0.837	0.849	0.84	0.846	0.845	0.842	0.837	0.836	0.841	0.842	0.843	0.841	0.842	0.839	0.833	0.826	0.836	0.839	0.841	0.832	0.842	0.836	0.84	0.836	0.835	0.832	0.847	0.842	0.832	0.806	0.83	0.832	0.832	0.837	0.834	0.843	0.836	0.833	0.837	0.828	0.844	0.834
V1	Bsur_PCR1.2A-23	0.919	0.853	0.824	0.848	0.849	0.844	0.847	0.857	0.849	0.853	0.849	0.849	0.843	0.844	0.85	0.852	0.85	0.848	0.848	0.842	0.841	0.837	0.842	0.842	0.847	0.839	0.844	0.839	0.844	0.848	0.844	0.837	0.85	0.845	0.837	0.816	0.833	0.838	0.842	0.839	0.845	0.852	0.844	0.842	0.845	0.84	0.853	0.843
V1	Bsur_PCR1.2A-24	0.929	0.863	0.833	0.855	0.855	0.853	0.853	0.865	0.855	0.859	0.858	0.858	0.852	0.852	0.857	0.858	0.859	0.854	0.856	0.853	0.847	0.842	0.85	0.85	0.854	0.848	0.853	0.85	0.853	0.852	0.85	0.846	0.859	0.855	0.845	0.825	0.842	0.844	0.847	0.849	0.847	0.855	0.849	0.845	0.849	0.843	0.856	0.847
V1	Bsur_PCR1.2A-25	0.913	0.846	0.81	0.836	0.835	0.833	0.833	0.845	0.836	0.838	0.837	0.837	0.83	0.831	0.837	0.838	0.837	0.836	0.839	0.83	0.829	0.826	0.836	0.832	0.834	0.828	0.831	0.827	0.836	0.835	0.832	0.826	0.837	0.834	0.831	0.801	0.82	0.826	0.83	0.829	0.831	0.837	0.836	0.832	0.834	0.826	0.842	0.836
V1	Bsur_PCR1.2A-28	0.923	0.858	0.828	0.854	0.852	0.849	0.852	0.862	0.852	0.856	0.854	0.854	0.848	0.848	0.853	0.854	0.856	0.85	0.853	0.847	0.843	0.838	0.847	0.847	0.85	0.844	0.849	0.847	0.849	0.848	0.847	0.843	0.855	0.852	0.844	0.819	0.838	0.842	0.843	0.846	0.846	0.854	0.848	0.846	0.849	0.843	0.853	0.844
V1	Bsur_PCR1.2A-32	0.906	0.838	0.812	0.832	0.832	0.83	0.83	0.842	0.832	0.836	0.835	0.836	0.829	0.829	0.834	0.835	0.837	0.832	0.838	0.827	0.824	0.821	0.831	0.83	0.831	0.825	0.83	0.826	0.83	0.831	0.828	0.823	0.836	0.832	0.823	0.802	0.819	0.822	0.824	0.825	0.825	0.831	0.826	0.821	0.827	0.823	0.835	0.826
V1	Bsur_PCR1.2A-34	0.932	0.86	0.831	0.854	0.854	0.852	0.854	0.864	0.854	0.858	0.857	0.857	0.85	0.85	0.855	0.857	0.858	0.853	0.855	0.849	0.846	0.84	0.849	0.849	0.853	0.847	0.852	0.845	0.853	0.85	0.849	0.844	0.858	0.854	0.847	0.822	0.841	0.843	0.846	0.848	0.845	0.854	0.847	0.844	0.848	0.844	0.855	0.848
V1	Bsur_PCR1.2A-39	0.928	0.858	0.826	0.85	0.852	0.848	0.849	0.862	0.852	0.857	0.855	0.853	0.847	0.848	0.853	0.854	0.854	0.85	0.852	0.848	0.843	0.839	0.845	0.847	0.85	0.843	0.848	0.842	0.849	0.848	0.847	0.843	0.854	0.852	0.84	0.818	0.837	0.842	0.843	0.843	0.843	0.852	0.844	0.842	0.845	0.837	0.853	0.845
V1	Bsur_PCR1.2KA-2	0.905	0.834	0.81	0.83	0.829	0.827	0.829	0.838	0.829	0.832	0.832	0.831	0.825	0.825	0.83	0.831	0.832	0.828	0.83	0.825	0.824	0.815	0.823	0.823	0.828	0.821	0.827	0.826	0.826	0.825	0.824	0.821	0.836	0.83	0.82	0.801	0.815	0.819	0.82	0.822	0.823	0.83	0.821	0.821	0.822	0.817	0.831	0.822
V1	Ecal.JM4_B-1	0.905	0.852	0.82	0.843	0.841	0.846	0.84	0.852	0.843	0.847	0.846	0.847	0.84	0.84	0.848	0.847	0.848	0.839	0.85	0.841	0.832	0.841	0.847	0.843	0.844	0.843	0.84	0.832	0.847	0.841	0.836	0.835	0.846	0.841	0.838	0.806	0.831	0.831	0.833	0.84	0.827	0.834	0.831	0.826	0.834	0.83	0.838	0.828
V1	Ecal.JM4_B-4	0.9	0.849	0.819	0.841	0.838	0.843	0.838	0.849	0.842	0.845	0.843	0.845	0.84	0.837	0.846	0.845	0.846	0.834	0.848	0.838	0.83	0.838	0.844	0.841	0.843	0.841	0.837	0.831	0.845	0.838	0.835	0.832	0.843	0.838	0.834	0.804	0.829	0.829	0.831	0.837	0.825	0.83	0.83	0.821	0.832	0.827	0.836	0.827
V1	Ecal.JM4_B-5	0.901	0.848	0.818	0.839	0.837	0.84	0.837	0.848	0.84	0.843	0.842	0.843	0.838	0.836	0.845	0.843	0.845	0.836	0.847	0.837	0.829	0.837	0.843	0.839	0.842	0.839	0.836	0.828	0.843	0.837	0.832	0.831	0.842	0.837	0.834	0.803	0.827	0.827	0.83	0.836	0.823	0.828	0.827	0.82	0.831	0.823	0.834	0.826
V1	Ecal.JM4_B-7	0.897	0.844	0.815	0.837	0.835	0.838	0.833	0.846	0.837	0.841	0.84	0.842	0.836	0.833	0.842	0.841	0.842	0.833	0.843	0.834	0.826	0.834	0.841	0.839	0.839	0.837	0.832	0.826	0.84	0.835	0.83	0.829	0.839	0.834	0.832	0.804	0.825	0.825	0.827	0.833	0.82	0.825	0.823	0.816	0.827	0.821	0.831	0.822
V1	Ecal.JM4_B-11	0.897	0.844	0.815	0.837	0.835	0.838	0.833	0.846	0.837	0.841	0.84	0.842	0.836	0.833	0.842	0.841	0.842	0.833	0.843	0.834	0.826	0.834	0.841	0.839	0.839	0.837	0.832	0.826	0.84	0.835	0.83	0.829	0.839	0.834	0.832	0.804	0.825	0.825	0.827	0.833	0.82	0.825	0.823	0.816	0.827	0.821	0.831	0.822
V1	Ecal.JM4_B-12	0.906	0.852	0.819	0.843	0.84	0.843	0.838	0.851	0.842	0.848	0.845	0.847	0.84	0.838	0.847	0.846	0.848	0.838	0.85	0.841	0.831	0.841	0.847	0.843	0.844	0.846	0.84	0.832	0.849	0.84	0.832	0.835	0.846	0.839	0.838	0.805	0.83	0.83	0.833	0.84	0.83	0.834	0.833	0.825	0.838	0.831	0.842	0.832
V1	Ecal.JM4_B-31	0.903	0.848	0.819	0.839	0.837	0.84	0.836	0.848	0.84	0.843	0.842	0.843	0.836	0.836	0.845	0.843	0.845	0.836	0.847	0.837	0.829	0.837	0.843	0.839	0.841	0.842	0.836	0.828	0.843	0.837	0.832	0.831	0.842	0.837	0.836	0.805	0.827	0.827	0.83	0.836	0.823	0.83	0.827	0.822	0.831	0.826	0.834	0.825
V1	Ecal.JM4_B-35	0.897	0.844	0.816	0.836	0.833	0.837	0.832	0.845	0.837	0.84	0.841	0.841	0.832	0.832	0.841	0.84	0.841	0.832	0.843	0.833	0.825	0.833	0.839	0.836	0.838	0.836	0.832	0.826	0.84	0.833	0.83	0.827	0.838	0.833	0.831	0.804	0.824	0.826	0.826	0.832	0.822	0.825	0.825	0.816	0.827	0.821	0.833	0.822
V1	Ecal.JM4_B-36	0.903	0.848	0.819	0.839	0.837	0.84	0.836	0.848	0.84	0.843	0.842	0.843	0.836	0.836	0.845	0.843	0.845	0.836	0.847	0.837	0.829	0.837	0.843	0.839	0.841	0.842	0.836	0.828	0.843	0.837	0.832	0.831	0.842	0.837	0.836	0.805	0.827	0.827	0.83	0.836	0.823	0.83	0.827	0.822	0.831	0.826	0.834	0.825
V1	Ecal.MAlc2-37	0.9	0.847	0.816	0.838	0.836	0.838	0.835	0.847	0.84	0.842	0.841	0.842	0.835	0.835	0.843	0.842	0.843	0.834	0.848	0.838	0.83	0.836	0.842	0.838	0.841	0.838	0.837	0.827	0.842	0.836	0.832	0.832	0.841	0.836	0.833	0.801	0.827	0.826	0.829	0.835	0.822	0.827	0.826	0.818	0.83	0.822	0.833	0.825
V1	Ecal.MAlc2-8	0.891	0.838	0.809	0.829	0.827	0.831	0.826	0.838	0.83	0.834	0.832	0.834	0.826	0.826	0.834	0.833	0.834	0.826	0.837	0.827	0.819	0.828	0.834	0.829	0.831	0.829	0.826	0.821	0.833	0.827	0.822	0.821	0.832	0.827	0.824	0.797	0.817	0.817	0.82	0.826	0.813	0.818	0.817	0.81	0.821	0.813	0.824	0.815
V1	Ecal.JM1_PCR6-3	0.906	0.853	0.823	0.844	0.843	0.845	0.841	0.853	0.845	0.848	0.847	0.848	0.841	0.841	0.849	0.848	0.849	0.841	0.853	0.842	0.833	0.842	0.848	0.844	0.847	0.844	0.841	0.833	0.848	0.842	0.836	0.836	0.847	0.842	0.839	0.808	0.832	0.832	0.835	0.841	0.828	0.833	0.832	0.825	0.836	0.828	0.839	0.831
V1	Ecal.JM1_PCR6-9	0.906	0.852	0.819	0.843	0.84	0.843	0.838	0.851	0.842	0.848	0.845	0.847	0.84	0.838	0.847	0.846	0.848	0.838	0.85	0.841	0.831	0.841	0.847	0.843	0.844	0.846	0.84	0.832	0.849	0.84	0.832	0.835	0.846	0.839	0.838	0.805	0.83	0.83	0.833	0.84	0.83	0.834	0.833	0.825	0.838	0.831	0.842	0.832
V1	Ecal.JM1_PCR6-16	0.905	0.854	0.824	0.848	0.843	0.846	0.842	0.854	0.847	0.849	0.848	0.849	0.842	0.842	0.851	0.849	0.851	0.842	0.853	0.843	0.835	0.843	0.849	0.846	0.848	0.846	0.842	0.836	0.849	0.843	0.84	0.837	0.848	0.843	0.841	0.809	0.832	0.833	0.836	0.842	0.83	0.834	0.834	0.826	0.837	0.83	0.841	0.832
V1	Ecal.JM1_PCR7-1	0.903	0.85	0.82	0.842	0.841	0.843	0.84	0.852	0.843	0.847	0.846	0.847	0.84	0.84	0.848	0.847	0.848	0.838	0.849	0.839	0.831	0.839	0.848	0.842	0.844	0.842	0.838	0.832	0.846	0.841	0.836	0.833	0.844	0.839	0.837	0.809	0.829	0.83	0.833	0.838	0.826	0.831	0.83	0.822	0.833	0.827	0.837	0.828
V1	Ecal.JM1_PCR7-24	0.899	0.846	0.818	0.837	0.835	0.837	0.833	0.846	0.837	0.841	0.84	0.841	0.833	0.833	0.842	0.841	0.842	0.833	0.846	0.837	0.826	0.834	0.841	0.837	0.839	0.837	0.833	0.827	0.841	0.835	0.83	0.829	0.839	0.837	0.832	0.8	0.824	0.825	0.827	0.833	0.822	0.827	0.825	0.817	0.828	0.821	0.832	0.823
V1	Ecal.JM1_PCR7-41	0.901	0.848	0.815	0.838	0.835	0.838	0.835	0.847	0.838	0.842	0.841	0.842	0.835	0.835	0.843	0.842	0.843	0.834	0.847	0.837	0.827	0.837	0.843	0.839	0.842	0.844	0.835	0.828	0.843	0.836	0.831	0.83	0.841	0.836	0.834	0.803	0.825	0.826	0.829	0.835	0.825	0.828	0.826	0.82	0.83	0.822	0.836	0.823
V1	Ecal.Ren4_PCR1-7	0.906	0.853	0.823	0.846	0.841	0.846	0.84	0.852	0.843	0.847	0.846	0.847	0.84	0.842	0.848	0.847	0.848	0.842	0.852	0.844	0.835	0.843	0.849	0.846	0.847	0.848	0.841	0.831	0.848	0.841	0.836	0.837	0.848	0.841	0.841	0.805	0.832	0.831	0.836	0.842	0.828	0.833	0.832	0.827	0.836	0.828	0.839	0.83
V1	Ecal.Ren4_PCR1-8	0.907	0.852	0.819	0.843	0.841	0.845	0.84	0.852	0.843	0.847	0.846	0.847	0.84	0.84	0.848	0.847	0.848	0.839	0.85	0.841	0.832	0.841	0.847	0.843	0.844	0.848	0.84	0.834	0.847	0.841	0.836	0.837	0.846	0.841	0.841	0.805	0.83	0.831	0.833	0.84	0.828	0.834	0.832	0.825	0.834	0.828	0.838	0.83
V1	Ecal.Da-PCR4-10	0.902	0.848	0.819	0.84	0.838	0.84	0.836	0.849	0.841	0.844	0.842	0.845	0.836	0.836	0.845	0.844	0.845	0.836	0.847	0.837	0.829	0.837	0.843	0.84	0.842	0.84	0.836	0.829	0.844	0.838	0.834	0.831	0.842	0.837	0.835	0.804	0.828	0.828	0.83	0.836	0.824	0.829	0.828	0.82	0.831	0.824	0.835	0.826
V1	Ecal.Db-PCR4-10	0.908	0.857	0.823	0.847	0.846	0.847	0.845	0.857	0.848	0.852	0.851	0.852	0.845	0.845	0.853	0.852	0.853	0.844	0.854	0.844	0.837	0.846	0.852	0.85	0.848	0.849	0.843	0.839	0.852	0.846	0.841	0.838	0.849	0.846	0.842	0.81	0.833	0.835	0.838	0.843	0.831	0.837	0.834	0.828	0.841	0.831	0.843	0.833
V1	Ecal.Da-PCR4-13	0.9	0.843	0.812	0.837	0.834	0.841	0.833	0.845	0.836	0.84	0.839	0.84	0.833	0.833	0.842	0.841	0.841	0.834	0.842	0.834	0.825	0.832	0.839	0.835	0.837	0.837	0.833	0.826	0.839	0.835	0.829	0.828	0.839	0.834	0.831	0.798	0.824	0.824	0.826	0.833	0.823	0.828	0.826	0.821	0.83	0.826	0.834	0.826
V1	Ecal.Db-PCR4-13	0.899	0.846	0.815	0.837	0.835	0.837	0.833	0.846	0.838	0.841	0.84	0.841	0.833	0.833	0.842	0.841	0.842	0.833	0.844	0.834	0.826	0.834	0.841	0.837	0.839	0.837	0.833	0.826	0.841	0.836	0.831	0.829	0.839	0.834	0.832	0.8	0.824	0.825	0.827	0.833	0.821	0.826	0.825	0.817	0.828	0.821	0.832	0.823
V1	Ecal.Da-PCR4-18	0.901	0.849	0.818	0.842	0.838	0.84	0.836	0.848	0.84	0.845	0.843	0.843	0.837	0.836	0.845	0.843	0.845	0.836	0.849	0.838	0.829	0.837	0.843	0.841	0.842	0.839	0.836	0.828	0.845	0.837	0.832	0.831	0.842	0.837	0.834	0.803	0.829	0.829	0.83	0.836	0.823	0.83	0.827	0.821	0.831	0.823	0.834	0.826
V1	Ecal.Db-PCR4-18	0.902	0.85	0.82	0.842	0.841	0.842	0.838	0.851	0.842	0.846	0.845	0.846	0.838	0.838	0.847	0.846	0.847	0.838	0.849	0.839	0.831	0.839	0.846	0.842	0.844	0.842	0.838	0.831	0.846	0.84	0.835	0.833	0.844	0.839	0.837	0.805	0.83	0.83	0.832	0.838	0.826	0.831	0.83	0.822	0.833	0.826	0.837	0.828
V1	Ecal.Da-PCR4-21	0.899	0.844	0.812	0.834	0.832	0.836	0.832	0.843	0.835	0.838	0.837	0.838	0.831	0.831	0.84	0.838	0.84	0.831	0.843	0.833	0.824	0.833	0.839	0.836	0.836	0.841	0.831	0.827	0.84	0.832	0.826	0.829	0.837	0.834	0.833	0.799	0.821	0.822	0.825	0.831	0.822	0.825	0.823	0.816	0.826	0.82	0.832	0.82
V1	Ecal.Db-PCR4-21	0.902	0.849	0.816	0.841	0.838	0.841	0.837	0.849	0.841	0.843	0.842	0.845	0.837	0.837	0.846	0.845	0.846	0.837	0.849	0.837	0.83	0.839	0.846	0.841	0.842	0.844	0.837	0.831	0.845	0.838	0.835	0.832	0.843	0.838	0.836	0.803	0.827	0.829	0.831	0.837	0.828	0.831	0.83	0.822	0.833	0.826	0.839	0.828
V1	Ecal.Da-PCR4-22	0.902	0.848	0.818	0.839	0.837	0.84	0.836	0.848	0.84	0.843	0.842	0.843	0.836	0.836	0.845	0.843	0.845	0.836	0.847	0.837	0.829	0.837	0.843	0.841	0.842	0.842	0.836	0.83	0.843	0.837	0.832	0.831	0.842	0.837	0.834	0.805	0.827	0.827	0.83	0.836	0.825	0.827	0.827	0.818	0.83	0.822	0.833	0.825
V1	Ecal.Db-PCR4-22	0.901	0.852	0.818	0.842	0.841	0.842	0.84	0.853	0.843	0.847	0.846	0.846	0.84	0.841	0.848	0.847	0.847	0.839	0.85	0.839	0.833	0.839	0.847	0.843	0.844	0.843	0.84	0.831	0.845	0.842	0.836	0.833	0.843	0.841	0.836	0.806	0.83	0.83	0.833	0.84	0.823	0.828	0.827	0.82	0.831	0.823	0.834	0.826
V1	Ecal.Da-PCR4-23	0.913	0.862	0.828	0.854	0.849	0.852	0.848	0.861	0.852	0.856	0.854	0.856	0.848	0.848	0.857	0.856	0.857	0.848	0.859	0.849	0.841	0.849	0.855	0.852	0.853	0.854	0.848	0.841	0.856	0.849	0.845	0.843	0.854	0.849	0.847	0.814	0.838	0.84	0.843	0.848	0.834	0.839	0.838	0.831	0.841	0.834	0.846	0.836
V1	Ecal.Db-PCR4-23	0.9	0.847	0.814	0.84	0.837	0.84	0.836	0.847	0.84	0.842	0.841	0.842	0.835	0.836	0.845	0.843	0.843	0.837	0.846	0.837	0.83	0.837	0.842	0.838	0.841	0.838	0.836	0.827	0.842	0.837	0.832	0.831	0.842	0.837	0.835	0.802	0.826	0.83	0.83	0.836	0.825	0.83	0.83	0.821	0.831	0.824	0.835	0.825
V1	Ecal.Da-PCR4-24	0.905	0.852	0.823	0.843	0.841	0.845	0.84	0.852	0.845	0.847	0.846	0.848	0.84	0.84	0.848	0.847	0.848	0.839	0.85	0.841	0.832	0.841	0.847	0.843	0.846	0.843	0.84	0.833	0.847	0.841	0.837	0.835	0.846	0.841	0.838	0.81	0.83	0.831	0.833	0.84	0.827	0.832	0.831	0.823	0.834	0.828	0.838	0.83
V1	Ecal.Db-PCR4-24	0.9	0.848	0.823	0.839	0.838	0.841	0.836	0.848	0.84	0.843	0.842	0.845	0.836	0.836	0.845	0.843	0.845	0.836	0.847	0.837	0.831	0.837	0.843	0.839	0.839	0.839	0.836	0.83	0.843	0.837	0.832	0.831	0.842	0.837	0.834	0.808	0.826	0.829	0.83	0.837	0.825	0.828	0.827	0.82	0.831	0.828	0.836	0.825
V1	Ecal.Da-PCR4-26	0.902	0.848	0.818	0.838	0.836	0.84	0.835	0.847	0.838	0.842	0.841	0.842	0.835	0.835	0.843	0.842	0.843	0.834	0.847	0.837	0.829	0.839	0.843	0.839	0.841	0.844	0.835	0.828	0.843	0.836	0.833	0.832	0.841	0.836	0.836	0.804	0.825	0.826	0.829	0.835	0.826	0.83	0.827	0.821	0.83	0.827	0.836	0.823
V1	Ecal.Db-PCR4-26	0.902	0.849	0.818	0.841	0.839	0.842	0.837	0.85	0.841	0.845	0.843	0.845	0.837	0.837	0.846	0.845	0.846	0.837	0.848	0.838	0.83	0.838	0.845	0.841	0.842	0.842	0.837	0.832	0.845	0.839	0.834	0.832	0.843	0.838	0.836	0.807	0.828	0.829	0.831	0.84	0.825	0.83	0.829	0.821	0.835	0.826	0.836	0.826
V1	Ecal.Da-PCR4-32	0.901	0.848	0.818	0.839	0.837	0.84	0.836	0.848	0.84	0.843	0.842	0.843	0.836	0.836	0.845	0.843	0.845	0.836	0.847	0.837	0.829	0.837	0.843	0.839	0.842	0.839	0.836	0.828	0.843	0.84	0.832	0.831	0.844	0.837	0.834	0.803	0.826	0.827	0.83	0.836	0.823	0.828	0.828	0.821	0.832	0.823	0.834	0.826
V1	Ecal.Db-PCR4-32	0.9	0.848	0.815	0.838	0.836	0.838	0.835	0.847	0.84	0.843	0.842	0.842	0.835	0.835	0.843	0.842	0.843	0.834	0.846	0.837	0.827	0.836	0.842	0.839	0.839	0.839	0.835	0.827	0.843	0.836	0.83	0.83	0.841	0.836	0.833	0.801	0.825	0.826	0.83	0.835	0.823	0.828	0.827	0.818	0.831	0.826	0.834	0.825
V1	Ecal.Da-PCR4-33	0.903	0.849	0.819	0.841	0.838	0.842	0.837	0.849	0.841	0.847	0.843	0.846	0.837	0.837	0.846	0.845	0.846	0.837	0.848	0.838	0.83	0.838	0.844	0.841	0.842	0.841	0.837	0.831	0.845	0.838	0.833	0.832	0.843	0.841	0.836	0.808	0.829	0.829	0.831	0.837	0.825	0.83	0.828	0.821	0.832	0.826	0.836	0.826
V1	Ecal.Db-PCR4-33	0.915	0.861	0.828	0.853	0.851	0.853	0.85	0.862	0.853	0.857	0.856	0.857	0.85	0.85	0.858	0.857	0.858	0.849	0.859	0.851	0.842	0.849	0.856	0.852	0.854	0.854	0.848	0.843	0.856	0.851	0.845	0.845	0.856	0.851	0.848	0.815	0.84	0.841	0.843	0.85	0.836	0.841	0.841	0.832	0.845	0.836	0.847	0.838
V1	Rmar_PCR1.1-5	0.897	0.837	0.801	0.831	0.826	0.831	0.828	0.837	0.831	0.832	0.83	0.833	0.826	0.827	0.837	0.836	0.832	0.831	0.834	0.823	0.826	0.824	0.832	0.827	0.832	0.826	0.826	0.818	0.832	0.828	0.825	0.833	0.834	0.833	0.824	0.798	0.822	0.822	0.821	0.833	0.826	0.828	0.826	0.824	0.833	0.828	0.839	0.834
V1	Rmar_PCR1.1-6	0.897	0.837	0.801	0.831	0.826	0.831	0.828	0.837	0.831	0.832	0.83	0.833	0.826	0.827	0.837	0.836	0.832	0.831	0.834	0.823	0.826	0.824	0.832	0.827	0.832	0.826	0.826	0.818	0.832	0.828	0.825	0.833	0.834	0.833	0.824	0.798	0.822	0.822	0.821	0.833	0.826	0.828	0.826	0.824	0.833	0.828	0.839	0.834
V1	Rmar_PCR1.1-14	0.897	0.837	0.801	0.831	0.826	0.831	0.828	0.837	0.831	0.832	0.83	0.833	0.826	0.827	0.837	0.836	0.832	0.831	0.834	0.823	0.826	0.824	0.832	0.827	0.832	0.826	0.826	0.818	0.832	0.828	0.825	0.833	0.834	0.833	0.824	0.798	0.822	0.822	0.821	0.833	0.826	0.828	0.826	0.824	0.833	0.828	0.839	0.834
V1	Rmar_PCR1-7	0.899	0.833	0.8	0.827	0.825	0.827	0.825	0.836	0.827	0.83	0.827	0.827	0.822	0.824	0.833	0.832	0.829	0.827	0.831	0.821	0.822	0.82	0.827	0.823	0.83	0.82	0.822	0.82	0.826	0.825	0.821	0.825	0.831	0.827	0.821	0.794	0.816	0.821	0.817	0.825	0.826	0.828	0.825	0.823	0.832	0.826	0.839	0.832
V1	Rmar_PCR1-12	0.903	0.843	0.809	0.834	0.832	0.834	0.832	0.843	0.833	0.836	0.833	0.834	0.83	0.831	0.838	0.838	0.836	0.834	0.84	0.828	0.83	0.829	0.837	0.833	0.837	0.829	0.831	0.824	0.836	0.832	0.83	0.832	0.838	0.836	0.831	0.804	0.825	0.832	0.825	0.832	0.834	0.837	0.833	0.832	0.839	0.834	0.847	0.84
V1	Rmar_PCR1-18	0.897	0.838	0.805	0.832	0.83	0.832	0.832	0.841	0.832	0.834	0.832	0.832	0.827	0.83	0.838	0.837	0.833	0.832	0.836	0.826	0.828	0.824	0.832	0.828	0.833	0.824	0.827	0.822	0.832	0.832	0.828	0.83	0.836	0.832	0.824	0.799	0.821	0.825	0.822	0.83	0.831	0.834	0.829	0.828	0.837	0.831	0.844	0.84
V1	Rmar_PCR1-23	0.892	0.834	0.798	0.828	0.826	0.828	0.827	0.836	0.83	0.832	0.83	0.831	0.825	0.826	0.838	0.837	0.83	0.828	0.831	0.823	0.823	0.822	0.827	0.829	0.829	0.822	0.821	0.816	0.83	0.828	0.823	0.826	0.831	0.828	0.823	0.795	0.82	0.821	0.82	0.827	0.822	0.824	0.823	0.819	0.832	0.822	0.836	0.833
V1	Rmar_ctg9908-3	0.907	0.85	0.82	0.842	0.844	0.842	0.844	0.855	0.845	0.848	0.847	0.847	0.845	0.84	0.85	0.849	0.848	0.843	0.845	0.837	0.836	0.834	0.844	0.838	0.843	0.838	0.842	0.838	0.844	0.842	0.845	0.836	0.845	0.843	0.839	0.817	0.83	0.838	0.838	0.841	0.847	0.849	0.843	0.844	0.849	0.837	0.856	0.847
V1	Rmar_ctg9908-2	0.916	0.853	0.823	0.846	0.848	0.848	0.845	0.856	0.847	0.848	0.847	0.849	0.845	0.842	0.852	0.85	0.85	0.845	0.85	0.84	0.839	0.838	0.849	0.843	0.848	0.841	0.847	0.839	0.849	0.85	0.843	0.837	0.848	0.846	0.841	0.813	0.836	0.836	0.842	0.844	0.849	0.849	0.846	0.844	0.85	0.838	0.856	0.845
V1	Rmar_ctg9908	0.908	0.845	0.815	0.837	0.843	0.837	0.844	0.852	0.843	0.843	0.842	0.843	0.837	0.84	0.849	0.848	0.844	0.838	0.84	0.829	0.832	0.829	0.842	0.836	0.837	0.832	0.836	0.829	0.836	0.844	0.838	0.828	0.839	0.837	0.828	0.812	0.823	0.828	0.836	0.831	0.844	0.845	0.84	0.839	0.845	0.834	0.852	0.845
V1	Rmar_ctg15914	0.914	0.849	0.817	0.841	0.842	0.843	0.842	0.853	0.843	0.845	0.847	0.843	0.839	0.844	0.849	0.848	0.844	0.843	0.844	0.837	0.838	0.83	0.844	0.84	0.843	0.837	0.843	0.839	0.842	0.84	0.839	0.836	0.845	0.843	0.837	0.817	0.831	0.836	0.836	0.838	0.841	0.844	0.84	0.835	0.843	0.833	0.849	0.843
V1	Rmar_ctg11200-2	0.917	0.853	0.82	0.845	0.848	0.848	0.847	0.858	0.849	0.853	0.849	0.848	0.844	0.845	0.855	0.854	0.849	0.846	0.846	0.843	0.839	0.835	0.845	0.845	0.846	0.841	0.842	0.841	0.842	0.844	0.847	0.842	0.849	0.848	0.838	0.812	0.834	0.837	0.84	0.843	0.844	0.844	0.843	0.837	0.846	0.841	0.853	0.843
V1	Rmar_ctg11200	0.908	0.837	0.806	0.83	0.833	0.833	0.833	0.844	0.838	0.838	0.836	0.834	0.831	0.832	0.842	0.84	0.836	0.832	0.833	0.825	0.826	0.822	0.829	0.83	0.832	0.825	0.828	0.828	0.827	0.831	0.836	0.828	0.834	0.832	0.823	0.797	0.821	0.823	0.827	0.827	0.825	0.83	0.825	0.822	0.83	0.824	0.837	0.828
V2	Rmar_ctg23555-4	0.834	0.785	0.756	0.791	0.782	0.796	0.78	0.79	0.78	0.779	0.785	0.784	0.781	0.778	0.781	0.781	0.786	0.788	0.783	0.782	0.78	0.769	0.78	0.776	0.791	0.779	0.781	0.777	0.775	0.78	0.778	0.786	0.792	0.786	0.782	0.75	0.773	0.773	0.776	0.787	0.774	0.777	0.78	0.78	0.782	0.77	0.785	0.783
V2	Rmar_ctg23555-3	0.833	0.783	0.759	0.777	0.78	0.779	0.779	0.787	0.778	0.779	0.782	0.782	0.779	0.773	0.779	0.779	0.784	0.775	0.777	0.77	0.768	0.765	0.775	0.772	0.776	0.775	0.768	0.771	0.775	0.774	0.771	0.771	0.78	0.779	0.771	0.752	0.762	0.765	0.773	0.774	0.772	0.777	0.774	0.777	0.779	0.77	0.782	0.777
V2	Rmar_ctg23555-2	0.833	0.783	0.759	0.777	0.78	0.779	0.779	0.787	0.778	0.779	0.782	0.782	0.779	0.773	0.779	0.779	0.784	0.775	0.777	0.77	0.768	0.765	0.775	0.772	0.776	0.775	0.768	0.771	0.775	0.774	0.771	0.771	0.78	0.779	0.771	0.752	0.762	0.765	0.773	0.774	0.772	0.777	0.774	0.777	0.779	0.77	0.782	0.777
V2	Rmar_ctg23555	0.84	0.788	0.762	0.788	0.789	0.79	0.781	0.794	0.784	0.782	0.787	0.79	0.787	0.779	0.786	0.785	0.792	0.786	0.787	0.779	0.775	0.772	0.783	0.78	0.787	0.785	0.78	0.781	0.78	0.785	0.779	0.785	0.79	0.786	0.78	0.757	0.774	0.774	0.779	0.786	0.776	0.777	0.78	0.779	0.785	0.776	0.785	0.781
V1	Sara_PCRA.1	0.811	0.771	0.749	0.766	0.764	0.769	0.764	0.776	0.767	0.768	0.765	0.77	0.767	0.765	0.772	0.77	0.77	0.764	0.763	0.763	0.764	0.75	0.761	0.759	0.768	0.758	0.763	0.77	0.753	0.765	0.764	0.765	0.773	0.763	0.765	0.745	0.756	0.756	0.756	0.768	0.759	0.76	0.757	0.763	0.76	0.76	0.765	0.769
V1	Sara_PCRA.2	0.807	0.768	0.745	0.763	0.761	0.765	0.761	0.773	0.763	0.764	0.762	0.767	0.763	0.762	0.768	0.767	0.767	0.76	0.759	0.759	0.761	0.747	0.758	0.755	0.764	0.754	0.759	0.766	0.75	0.762	0.761	0.762	0.769	0.759	0.761	0.741	0.752	0.752	0.752	0.764	0.755	0.757	0.753	0.759	0.757	0.757	0.761	0.765
V1	Sara_PCRA.5	0.809	0.77	0.747	0.765	0.763	0.768	0.763	0.775	0.765	0.767	0.764	0.769	0.765	0.764	0.77	0.769	0.769	0.763	0.761	0.761	0.763	0.749	0.76	0.758	0.766	0.757	0.762	0.769	0.752	0.764	0.763	0.764	0.771	0.761	0.764	0.743	0.754	0.754	0.754	0.767	0.758	0.759	0.755	0.761	0.759	0.759	0.764	0.768
V1	Sara_PCRA.6	0.809	0.77	0.747	0.765	0.763	0.768	0.763	0.775	0.765	0.767	0.764	0.769	0.765	0.764	0.77	0.769	0.769	0.763	0.761	0.761	0.763	0.749	0.76	0.758	0.766	0.757	0.762	0.769	0.752	0.764	0.763	0.764	0.771	0.761	0.764	0.743	0.754	0.754	0.754	0.767	0.758	0.759	0.755	0.761	0.759	0.759	0.764	0.768
V1	Sara_PCRA.10	0.811	0.771	0.749	0.766	0.764	0.769	0.764	0.776	0.767	0.768	0.765	0.77	0.767	0.765	0.772	0.77	0.77	0.764	0.763	0.763	0.764	0.75	0.761	0.759	0.768	0.758	0.763	0.77	0.753	0.765	0.764	0.765	0.773	0.763	0.765	0.745	0.756	0.756	0.756	0.768	0.759	0.76	0.757	0.763	0.76	0.76	0.765	0.769
V1	Sara_PCRA.14	0.808	0.769	0.747	0.764	0.762	0.767	0.762	0.774	0.764	0.765	0.763	0.768	0.764	0.763	0.769	0.768	0.768	0.761	0.76	0.76	0.762	0.75	0.759	0.759	0.765	0.755	0.761	0.768	0.751	0.763	0.762	0.763	0.77	0.76	0.763	0.743	0.753	0.753	0.753	0.765	0.757	0.758	0.754	0.76	0.758	0.758	0.763	0.766
V1	Sara_PCR4-4	0.808	0.769	0.746	0.764	0.762	0.767	0.762	0.774	0.764	0.766	0.763	0.768	0.764	0.763	0.769	0.768	0.768	0.762	0.761	0.761	0.762	0.748	0.759	0.757	0.765	0.756	0.761	0.768	0.751	0.763	0.762	0.763	0.77	0.761	0.763	0.742	0.753	0.753	0.753	0.766	0.757	0.758	0.754	0.761	0.758	0.758	0.763	0.767
V1	Sara_PCR4-3	0.807	0.768	0.745	0.763	0.761	0.766	0.761	0.773	0.763	0.764	0.762	0.767	0.763	0.762	0.768	0.767	0.767	0.761	0.759	0.759	0.761	0.747	0.758	0.756	0.764	0.754	0.76	0.767	0.75	0.762	0.761	0.762	0.769	0.759	0.762	0.741	0.753	0.752	0.752	0.764	0.756	0.757	0.753	0.759	0.757	0.757	0.762	0.765
V1	Sara_PCR3-5	0.809	0.77	0.747	0.765	0.763	0.768	0.763	0.775	0.765	0.767	0.764	0.769	0.765	0.764	0.77	0.769	0.769	0.763	0.764	0.764	0.765	0.749	0.76	0.758	0.766	0.757	0.764	0.769	0.752	0.764	0.763	0.766	0.771	0.761	0.764	0.743	0.756	0.754	0.754	0.767	0.758	0.759	0.755	0.761	0.759	0.759	0.764	0.768
V1	Sara_PCRA.8	0.803	0.753	0.781	0.746	0.746	0.746	0.746	0.756	0.751	0.751	0.752	0.749	0.745	0.746	0.753	0.752	0.75	0.748	0.747	0.738	0.74	0.741	0.746	0.741	0.746	0.743	0.742	0.756	0.745	0.747	0.751	0.749	0.753	0.745	0.747	0.763	0.73	0.739	0.74	0.745	0.746	0.75	0.747	0.751	0.757	0.745	0.757	0.753
V1	Sara_PCR3-7	0.816	0.765	0.745	0.753	0.757	0.757	0.756	0.766	0.761	0.761	0.757	0.758	0.756	0.756	0.763	0.762	0.761	0.758	0.76	0.752	0.752	0.753	0.76	0.754	0.756	0.753	0.753	0.759	0.753	0.758	0.76	0.753	0.759	0.753	0.756	0.73	0.744	0.749	0.752	0.756	0.756	0.758	0.754	0.758	0.756	0.748	0.763	0.752
V1	Sara_PCR4-1	0.814	0.763	0.743	0.751	0.755	0.757	0.754	0.763	0.759	0.759	0.755	0.756	0.754	0.754	0.761	0.76	0.759	0.756	0.756	0.747	0.748	0.751	0.758	0.752	0.753	0.751	0.749	0.757	0.751	0.756	0.757	0.749	0.757	0.751	0.753	0.728	0.742	0.746	0.75	0.754	0.753	0.756	0.752	0.756	0.753	0.746	0.761	0.75
V1	Sara_PCR3-1	0.83	0.785	0.76	0.774	0.778	0.778	0.776	0.784	0.779	0.779	0.775	0.779	0.775	0.774	0.781	0.78	0.78	0.773	0.782	0.767	0.77	0.773	0.779	0.773	0.779	0.771	0.775	0.779	0.77	0.778	0.779	0.774	0.784	0.773	0.779	0.748	0.762	0.767	0.769	0.774	0.777	0.784	0.777	0.785	0.78	0.773	0.786	0.779
V1	Sara_PCR3-3	0.788	0.752	0.752	0.744	0.747	0.745	0.747	0.759	0.752	0.753	0.752	0.75	0.748	0.747	0.757	0.756	0.752	0.746	0.748	0.739	0.743	0.739	0.743	0.742	0.744	0.741	0.742	0.753	0.745	0.748	0.753	0.742	0.749	0.743	0.742	0.737	0.732	0.736	0.742	0.741	0.747	0.749	0.743	0.749	0.754	0.744	0.757	0.746
V2	Sara_PCR3-8	0.742	0.693	0.721	0.684	0.689	0.687	0.687	0.697	0.692	0.693	0.696	0.691	0.686	0.687	0.695	0.693	0.691	0.691	0.689	0.683	0.686	0.682	0.686	0.683	0.687	0.686	0.686	0.695	0.687	0.687	0.691	0.688	0.694	0.688	0.694	0.702	0.68	0.681	0.684	0.684	0.686	0.689	0.683	0.687	0.689	0.681	0.695	0.684
V2	Sara_PCR2.3-2	0.739	0.691	0.719	0.682	0.686	0.685	0.685	0.695	0.69	0.692	0.693	0.69	0.684	0.687	0.695	0.693	0.69	0.688	0.687	0.678	0.681	0.682	0.686	0.683	0.684	0.683	0.681	0.693	0.684	0.685	0.689	0.684	0.692	0.686	0.692	0.7	0.676	0.678	0.681	0.681	0.683	0.687	0.681	0.684	0.687	0.681	0.693	0.684
V2	Sara_PCRA.4	0.742	0.693	0.721	0.684	0.689	0.687	0.687	0.697	0.692	0.695	0.696	0.692	0.686	0.69	0.697	0.696	0.692	0.691	0.689	0.681	0.684	0.684	0.688	0.686	0.687	0.686	0.682	0.695	0.687	0.687	0.691	0.686	0.694	0.688	0.694	0.702	0.679	0.68	0.684	0.684	0.686	0.689	0.683	0.687	0.689	0.683	0.695	0.687
V2	Sara_PCRA.9	0.742	0.693	0.72	0.684	0.689	0.687	0.687	0.697	0.692	0.695	0.696	0.692	0.686	0.69	0.697	0.696	0.692	0.691	0.689	0.681	0.684	0.684	0.688	0.686	0.687	0.686	0.682	0.694	0.687	0.687	0.691	0.686	0.694	0.688	0.694	0.702	0.679	0.68	0.684	0.684	0.686	0.689	0.683	0.687	0.689	0.683	0.695	0.687
V2	Sara_PCR4-7	0.786	0.739	0.766	0.734	0.737	0.736	0.733	0.745	0.738	0.739	0.74	0.74	0.734	0.734	0.743	0.742	0.74	0.735	0.738	0.728	0.731	0.724	0.738	0.732	0.738	0.73	0.732	0.736	0.735	0.734	0.739	0.736	0.74	0.735	0.74	0.749	0.723	0.723	0.731	0.733	0.73	0.74	0.73	0.735	0.736	0.733	0.74	0.732
V1	Dmel_PCR2.1-2_INS	0.899	0.835	0.812	0.832	0.831	0.832	0.831	0.843	0.835	0.836	0.835	0.839	0.831	0.829	0.836	0.835	0.84	0.829	0.836	0.825	0.823	0.821	0.832	0.827	0.832	0.826	0.826	0.825	0.828	0.839	0.833	0.823	0.835	0.829	0.824	0.802	0.821	0.818	0.825	0.826	0.822	0.829	0.824	0.82	0.829	0.819	0.833	0.824
V1	Dmel_PCR2-1_7_INS	0.899	0.835	0.812	0.832	0.831	0.832	0.831	0.843	0.835	0.836	0.835	0.839	0.831	0.829	0.836	0.835	0.84	0.829	0.836	0.825	0.823	0.821	0.832	0.827	0.832	0.826	0.826	0.825	0.828	0.839	0.833	0.823	0.835	0.829	0.824	0.802	0.821	0.818	0.825	0.826	0.822	0.829	0.824	0.82	0.829	0.819	0.833	0.824
V1	Dmel_PCR2-1_17_INS	0.895	0.833	0.811	0.831	0.83	0.831	0.83	0.842	0.834	0.835	0.834	0.837	0.83	0.828	0.835	0.834	0.839	0.827	0.835	0.824	0.821	0.82	0.831	0.826	0.831	0.825	0.825	0.824	0.826	0.837	0.832	0.821	0.833	0.827	0.822	0.8	0.82	0.816	0.824	0.825	0.821	0.827	0.822	0.819	0.827	0.817	0.832	0.822
V1	Dmel_PCR2-1_22_INS	0.894	0.832	0.809	0.83	0.829	0.83	0.829	0.841	0.832	0.834	0.832	0.836	0.829	0.826	0.834	0.832	0.837	0.826	0.833	0.822	0.82	0.819	0.83	0.825	0.83	0.824	0.824	0.822	0.825	0.835	0.831	0.82	0.832	0.826	0.821	0.799	0.819	0.815	0.823	0.824	0.82	0.826	0.821	0.817	0.826	0.816	0.831	0.821
V1	Dmel_PCR2-1_23_INS	0.896	0.832	0.809	0.83	0.829	0.83	0.829	0.841	0.832	0.834	0.832	0.836	0.829	0.826	0.834	0.832	0.837	0.826	0.833	0.822	0.82	0.819	0.83	0.825	0.83	0.824	0.824	0.822	0.825	0.835	0.831	0.82	0.832	0.826	0.821	0.799	0.819	0.815	0.823	0.824	0.82	0.826	0.821	0.817	0.826	0.816	0.831	0.821
V2	Dmel_PCR5-19	0.768	0.734	0.71	0.726	0.728	0.724	0.727	0.736	0.727	0.727	0.729	0.728	0.727	0.725	0.734	0.733	0.73	0.723	0.73	0.719	0.718	0.72	0.725	0.725	0.726	0.728	0.721	0.72	0.724	0.725	0.725	0.724	0.728	0.725	0.723	0.701	0.714	0.724	0.723	0.722	0.713	0.721	0.713	0.719	0.719	0.71	0.723	0.719
V2	Dmel_PCR1.5A-41	0.764	0.73	0.706	0.723	0.724	0.721	0.723	0.733	0.723	0.723	0.725	0.724	0.723	0.722	0.73	0.729	0.727	0.719	0.726	0.715	0.714	0.717	0.721	0.721	0.723	0.724	0.717	0.717	0.721	0.722	0.722	0.721	0.724	0.721	0.719	0.697	0.711	0.721	0.719	0.718	0.709	0.718	0.709	0.715	0.715	0.707	0.719	0.717
V2	Dmel_PCR3-30	0.764	0.73	0.706	0.723	0.724	0.721	0.723	0.733	0.723	0.723	0.725	0.724	0.723	0.722	0.73	0.729	0.727	0.719	0.726	0.715	0.714	0.717	0.721	0.721	0.723	0.721	0.717	0.717	0.721	0.722	0.722	0.721	0.724	0.721	0.719	0.697	0.711	0.721	0.719	0.718	0.709	0.718	0.709	0.715	0.715	0.707	0.719	0.715
V2	Dmel_PCR1.5A-2	0.762	0.73	0.705	0.721	0.723	0.719	0.724	0.732	0.722	0.722	0.724	0.723	0.722	0.721	0.729	0.728	0.725	0.72	0.726	0.713	0.713	0.715	0.721	0.724	0.72	0.721	0.716	0.715	0.721	0.723	0.721	0.721	0.723	0.72	0.718	0.696	0.71	0.716	0.718	0.718	0.712	0.714	0.708	0.714	0.714	0.706	0.72	0.717
V2	Dmel_PCR1.5A-22	0.752	0.719	0.695	0.71	0.714	0.71	0.713	0.721	0.713	0.712	0.714	0.712	0.713	0.712	0.721	0.719	0.714	0.71	0.715	0.704	0.707	0.708	0.709	0.71	0.709	0.709	0.705	0.704	0.71	0.712	0.712	0.708	0.712	0.709	0.707	0.689	0.7	0.711	0.71	0.706	0.7	0.708	0.698	0.706	0.706	0.697	0.709	0.708
V2	Dmel_PCR5-30	0.762	0.73	0.707	0.721	0.728	0.718	0.726	0.731	0.726	0.723	0.726	0.722	0.721	0.725	0.733	0.732	0.725	0.722	0.727	0.713	0.72	0.722	0.722	0.724	0.721	0.722	0.714	0.716	0.721	0.722	0.725	0.721	0.724	0.722	0.718	0.697	0.709	0.717	0.726	0.716	0.71	0.716	0.712	0.716	0.716	0.707	0.719	0.718
V2	Dmel_PCR1.5A-14	0.753	0.718	0.692	0.712	0.712	0.708	0.711	0.721	0.711	0.711	0.713	0.713	0.712	0.71	0.718	0.717	0.716	0.708	0.717	0.703	0.704	0.704	0.708	0.712	0.708	0.71	0.708	0.704	0.708	0.711	0.711	0.711	0.712	0.708	0.704	0.683	0.702	0.706	0.707	0.707	0.697	0.703	0.697	0.703	0.706	0.695	0.709	0.707
V2	Dmel_PCR1.5A-24	0.762	0.728	0.705	0.721	0.723	0.719	0.721	0.73	0.721	0.722	0.723	0.723	0.722	0.719	0.728	0.727	0.725	0.719	0.725	0.712	0.713	0.713	0.721	0.72	0.72	0.72	0.713	0.714	0.718	0.725	0.719	0.718	0.721	0.72	0.719	0.695	0.71	0.713	0.717	0.717	0.71	0.717	0.71	0.717	0.717	0.707	0.72	0.717
V2	Dmel_PCR1.5A-1	0.755	0.721	0.693	0.716	0.717	0.714	0.716	0.725	0.716	0.715	0.717	0.716	0.715	0.716	0.721	0.72	0.718	0.71	0.719	0.706	0.708	0.711	0.716	0.713	0.713	0.714	0.706	0.705	0.714	0.715	0.714	0.712	0.716	0.714	0.711	0.688	0.705	0.709	0.71	0.71	0.701	0.708	0.704	0.704	0.707	0.701	0.712	0.707
V1	Bbro-PCRA-1	0.779	0.725	0.746	0.714	0.717	0.72	0.72	0.728	0.718	0.717	0.727	0.723	0.717	0.713	0.723	0.722	0.724	0.717	0.724	0.709	0.707	0.714	0.719	0.718	0.716	0.722	0.717	0.712	0.722	0.717	0.72	0.71	0.72	0.718	0.707	0.734	0.705	0.709	0.712	0.716	0.722	0.722	0.718	0.717	0.723	0.714	0.73	0.717
V1	Bbro-PCRA-16	0.779	0.725	0.745	0.714	0.716	0.719	0.719	0.727	0.718	0.719	0.726	0.723	0.716	0.713	0.723	0.721	0.724	0.716	0.723	0.709	0.708	0.714	0.719	0.717	0.715	0.721	0.716	0.714	0.719	0.716	0.722	0.709	0.72	0.717	0.706	0.737	0.704	0.708	0.712	0.715	0.721	0.721	0.717	0.716	0.722	0.714	0.73	0.716
V1	Bbro-PCRA-25	0.781	0.73	0.75	0.719	0.722	0.724	0.724	0.733	0.723	0.724	0.731	0.728	0.722	0.718	0.728	0.727	0.729	0.721	0.729	0.714	0.713	0.72	0.724	0.723	0.719	0.726	0.722	0.715	0.724	0.722	0.727	0.714	0.725	0.723	0.712	0.74	0.709	0.713	0.717	0.72	0.726	0.726	0.72	0.721	0.727	0.719	0.735	0.721
V1	Bbro-PCRA-20	0.77	0.72	0.739	0.713	0.714	0.717	0.714	0.725	0.715	0.714	0.724	0.72	0.715	0.71	0.72	0.719	0.721	0.715	0.719	0.706	0.704	0.709	0.714	0.713	0.713	0.716	0.714	0.708	0.714	0.717	0.715	0.708	0.717	0.715	0.704	0.731	0.702	0.708	0.709	0.713	0.715	0.715	0.713	0.709	0.72	0.709	0.724	0.714
V1	Bbro-PCRA-28	0.804	0.75	0.727	0.738	0.742	0.742	0.741	0.75	0.741	0.741	0.749	0.746	0.741	0.736	0.746	0.744	0.748	0.737	0.75	0.734	0.728	0.738	0.745	0.744	0.735	0.748	0.741	0.735	0.743	0.741	0.743	0.732	0.743	0.74	0.727	0.715	0.73	0.731	0.737	0.739	0.744	0.745	0.742	0.739	0.744	0.742	0.754	0.738
V1	Bbro-PCRA-3	0.8	0.749	0.724	0.735	0.736	0.739	0.737	0.747	0.737	0.737	0.748	0.742	0.737	0.732	0.742	0.741	0.744	0.734	0.749	0.732	0.726	0.737	0.744	0.743	0.733	0.744	0.738	0.734	0.742	0.739	0.739	0.73	0.74	0.738	0.724	0.711	0.726	0.73	0.733	0.737	0.743	0.744	0.74	0.738	0.743	0.743	0.753	0.74
V1	Bbro-PCRA-26	0.809	0.751	0.726	0.739	0.741	0.743	0.743	0.752	0.742	0.742	0.753	0.747	0.742	0.737	0.747	0.746	0.749	0.738	0.751	0.735	0.73	0.739	0.746	0.745	0.737	0.748	0.742	0.737	0.744	0.742	0.744	0.736	0.744	0.742	0.728	0.712	0.73	0.733	0.738	0.743	0.745	0.746	0.743	0.742	0.745	0.74	0.755	0.739
V1	Bbro-PCRA-7	0.8	0.742	0.718	0.736	0.737	0.74	0.737	0.748	0.738	0.737	0.748	0.743	0.738	0.734	0.743	0.742	0.746	0.734	0.743	0.73	0.726	0.732	0.738	0.736	0.736	0.739	0.738	0.73	0.735	0.738	0.738	0.731	0.741	0.738	0.725	0.708	0.727	0.731	0.732	0.737	0.741	0.742	0.742	0.736	0.744	0.739	0.75	0.739
V1	Bbro-PCRA-9	0.808	0.753	0.73	0.748	0.75	0.75	0.75	0.759	0.75	0.749	0.758	0.753	0.748	0.744	0.755	0.754	0.755	0.745	0.753	0.739	0.737	0.742	0.75	0.744	0.744	0.749	0.75	0.745	0.746	0.748	0.75	0.741	0.751	0.746	0.735	0.716	0.736	0.743	0.743	0.747	0.749	0.753	0.748	0.748	0.751	0.746	0.759	0.745
V1	Bbro-PCRA-2	0.804	0.754	0.731	0.75	0.752	0.754	0.752	0.763	0.753	0.753	0.764	0.757	0.752	0.748	0.756	0.754	0.759	0.75	0.753	0.746	0.743	0.742	0.748	0.746	0.749	0.749	0.748	0.741	0.747	0.752	0.75	0.747	0.757	0.753	0.741	0.723	0.741	0.745	0.747	0.752	0.746	0.752	0.749	0.746	0.753	0.748	0.757	0.747
V1	Bbro-PCRA-29	0.802	0.748	0.725	0.743	0.742	0.749	0.742	0.753	0.744	0.744	0.752	0.749	0.744	0.739	0.749	0.748	0.749	0.744	0.749	0.737	0.736	0.738	0.742	0.74	0.744	0.74	0.743	0.735	0.741	0.744	0.743	0.741	0.749	0.744	0.738	0.712	0.733	0.734	0.737	0.743	0.739	0.745	0.748	0.74	0.748	0.744	0.749	0.746
V1	Bbro-PCRA-5	0.776	0.722	0.749	0.717	0.724	0.722	0.722	0.731	0.725	0.722	0.729	0.726	0.722	0.719	0.729	0.729	0.727	0.721	0.721	0.711	0.715	0.716	0.721	0.714	0.717	0.714	0.718	0.711	0.717	0.727	0.722	0.715	0.723	0.72	0.712	0.745	0.707	0.709	0.718	0.724	0.714	0.718	0.716	0.712	0.725	0.722	0.723	0.714
[truncated: 183 more columns]

## Sheet: Supplementary Table S5B
Supplementary Table S5B: Ranges of % of identity within and between groups
This analysis involved 230 nucleotide sequences.
Group	Bbuf		Bbuf (*)		Bspi		Bgar		Bvir		Bbou		Bsic		Bbal		Blat		Blur		Bsur		Ecal		Rmar V1		Rmar (*) V1		Rmar (*) V2		Sara V1		Sara V2		Dmel V1		Dmel V2		Bbro
	Max.	Min.	Max.	Min.	Max.	Min.	Max.	Min.	Max.	Min.	Max.	Min.	Max.	Min.	Max.	Min.	Max.	Min.	Max.	Min.	Max.	Min.	Max.	Min.	Max.	Min.	Max.	Min.	Max.	Min.	Max.	Min.	Max.	Min.	Max.	Min.	Max.	Min.	Max.	Min.
Bbuf	0.982	0.905
Bbuf (*)	0.986	0.906	0.998	0.961
Bspi	0.98	0.892	0.986	0.929	0.979	0.898
Bgar (*)	0.932	0.876	0.932	0.929	0.929	0.868	0.978	0.939
Bvir	0.848	0.797	0.853	0.814	0.844	0.793	0.846	0.798	0.988	0.919
Bbou	0.848	0.794	0.851	0.813	0.844	0.785	0.846	0.798	0.955	0.906	0.985	0.903
Bsic	0.844	0.803	0.847	0.821	0.838	0.794	0.836	0.807	0.954	0.923	0.985	0.921	0.996	0.974
Bbal	0.837	0.807	0.844	0.825	0.834	0.797	0.833	0.806	0.95	0.924	0.98	0.922	0.977	0.949	0.966	0.95
Blat	0.854	0.799	0.858	0.822	0.854	0.792	0.85	0.814	0.916	0.868	0.931	0.865	0.919	0.875	0.918	0.876	0.965	0.88
Blur	0.869	0.802	0.873	0.824	0.866	0.795	0.865	0.815	0.923	0.874	0.934	0.865	0.923	0.881	0.922	0.882	0.979	0.887	1	0.896
Bsur	0.863	0.81	0.865	0.825	0.859	0.801	0.856	0.815	0.916	0.876	0.927	0.869	0.913	0.884	0.911	0.886	0.974	0.886	0.992	0.894	0.998	0.9
Ecal	0.862	0.809	0.862	0.826	0.859	0.797	0.849	0.807	0.842	0.797	0.846	0.794	0.834	0.807	0.835	0.805	0.847	0.796	0.857	0.799	0.855	0.804	1	0.944
Rmar V1	0.843	0.798	0.843	0.822	0.84	0.794	0.847	0.819	0.842	0.816	0.847	0.81	0.839	0.823	0.833	0.821	0.849	0.807	0.858	0.813	0.853	0.816	0.841	0.816	1	0.937
Rmar (*) V1	0.853	0.806	0.858	0.831	0.85	0.797	0.856	0.82	0.855	0.824	0.863	0.823	0.855	0.832	0.85	0.832	0.863	0.822	0.872	0.826	0.868	0.829	0.852	0.82	0.889	0.864	0.939	0.893
Rmar (*) V2	0.796	0.756	0.794	0.773	0.792	0.75	0.785	0.769	0.782	0.752	0.783	0.751	0.786	0.767	0.777	0.762	0.784	0.757	0.796	0.76	0.791	0.757	0.782	0.753	0.779	0.757	0.792	0.769	1	0.867
Sara V1	0.785	0.743	0.784	0.745	0.784	0.728	0.786	0.736	0.765	0.72	0.77	0.709	0.768	0.718	0.765	0.72	0.776	0.721	0.788	0.714	0.784	0.722	0.79	0.731	0.784	0.726	0.79	0.735	0.731	0.687	1	0.786
Sara V2	0.766	0.682	0.745	0.684	0.749	0.676	0.741	0.673	0.721	0.663	0.728	0.654	0.721	0.665	0.722	0.665	0.737	0.665	0.746	0.666	0.745	0.669	0.742	0.681	0.733	0.681	0.741	0.682	0.7	0.638	0.827	0.749	0.998	0.824
Dmel V1	0.835	0.809	0.843	0.826	0.839	0.799	0.835	0.814	0.834	0.813	0.839	0.813	0.834	0.825	0.83	0.823	0.845	0.814	0.858	0.816	0.851	0.825	0.848	0.82	0.848	0.827	0.852	0.831	0.779	0.763	0.783	0.753	0.744	0.693	1	0.992
Dmel V2	0.734	0.692	0.736	0.71	0.73	0.683	0.724	0.69	0.726	0.699	0.729	0.69	0.723	0.702	0.725	0.703	0.729	0.691	0.736	0.696	0.731	0.691	0.722	0.686	0.734	0.707	0.739	0.711	0.774	0.742	0.686	0.637	0.658	0.582	0.72	0.697	0.991	0.896
Bbro	0.754	0.713	0.764	0.71	0.757	0.702	0.759	0.708	0.761	0.698	0.76	0.695	0.755	0.709	0.756	0.705	0.765	0.7	0.771	0.703	0.767	0.712	0.757	0.694	0.759	0.709	0.769	0.721	0.737	0.688	0.713	0.655	0.706	0.623	0.777	0.735	0.686	0.63	0.992	0.827
Intra- and inter-specific ranges of sequence identity considering variants (V1 and V2) from R. marina, D. melanosticus and S. arabica.
For each species and variant, the sequences included in this analysis are in Supplementary Table S1.
Maximum values are highlited in yellow, minimum value is indicated in green

## Sheet: Supplementary Table S5C
Supplementary Table S5C: Sequence identity ranges between variants (V1 and V2)
Variant		V1	V1	V1	V2	V2	V2
	Species	Rmar	Dmel	Sara	Rmar	Dmel	Sara
V1	Rmar	100-86.4
V1	Dmel	85.2-82.7	100.0-99.2
V1	Sara	79.0-72.6	78.3-75.3	100-78.6
V2	Rmar	79.2-75.7	77.9-76.3	73.1-68.7	100-86.7
V2	Dmel	73.9-70.7	72.0-69.7	68.6-63.7	77.4-74.2	99.1-89.6
V2	Sara	74.1-68.4	74.4-69.3	82.7-74.9	70.0-63.8	65.8-58.2	99.8-82.4
Intra- and inter-specific ranges of sequence identity within and between variants (V1 and V2) from R. marina, D. melanosticus and S. arabica.
For each species and variant, the sequences included in this analysis are in Supplementary Table S1.
