# Supplementary material for: Identification and characterization of a new family of long satellite DNA, specific of true toads (Anura, Amphibia, Bufonidae)
Source: Sci Rep. 2022 Aug 17;12:13960. doi: 10.1038/s41598-022-18051-9 (PMC9385698; doi:10.1038/s41598-022-18051-9)
Supplement: Supplementary file 13 — Supplementary Table S6. [file 41598_2022_18051_MOESM13_ESM.xlsx]

## Sheet: A. Pairwise distances
Supplemantary Table S6A: Estimates of Evolutionary Divergence between Sequences: (number of base substitutions per site between sequences)
Analyses were conducted using the Tamura 3-parameter model [73]. The rate of variation among sites was modeled with a gamma distribution (shape parameter = 2.8). Standard error estimates are shown above the diagonal.
This analysis involved 230 nucleotide sequences. All ambiguous positions were removed for each sequence pair (pairwise deletion option). There were a total of 893 positions in the final dataset. This analysis was conducted in MEGA X [68].
Group->		Bbuf	Bbuf	Bbuf	Bbuf	Bbuf	Bbuf	Bbuf (*)	Bbuf (*)	Bbuf (*)	Bbuf (*)	Bbuf (*)	Bbuf (*)	Bbuf (*)	Bbuf (*)	Bbuf (*)	Bbuf (*)	Bspi	Bspi	Bspi	Bspi	Bspi	Bspi	Bspi	Bspi	Bspi	Bspi	Bspi	Bspi	Bspi	Bspi	Bspi	Bspi	Bspi	Bspi	Bspi	Bspi	Bspi	Bspi	Bspi	Bgar (*)	Bgar (*)	Bgar (*)	Bgar (*)	Bgar (*)	Bgar (*)	Bgar (*)	Bgar (*)	Bgar (*)
	Seq->	Bbuf.BH2_B-86	Bbuf.BH2_B-88	Bbuf.BH2_B-89	Bbuf.BH2_B-95	Bbuf.BH2_B-105	Bbuf.BH2_B-113	Bbuf_aBufBuf1-1	Bbuf_aBufBuf1-2	Bbuf_aBufBuf1-3	Bbuf_aBufBuf1-4	Bbuf_aBufBuf1-5	Bbuf_aBufBuf1-6	Bbuf_aBufBuf1-7	Bbuf_aBufBuf1-8	Bbuf_aBufBuf1-9	Bbuf_aBufBuf1-10	Bspi.M_PCR11-1	Bspi.M_PCR11-2	Bspi.M_PCR11-4	Bspi.M_PCR11-5	Bspi.M_PCR11-6	Bspi.S1_PCR11-1	Bspi.S1_PCR11-2	Bspi.S1_PCR11-3	Bspi.S1_PCR11-4	Bspi.S1_PCR11-6	Bspi.S2-PCR11-1	Bspi.S2-PCR11-2	Bspi.S2-PCR11-3	Bspi.S2-PCR11-4	Bspi.S2-PCR11-5	Bspi.Da_PCR3-15	Bspi.Db_PCR3-15	Bspi.Da_PCR3-18	Bspi.Db_PCR3-18	Bspi.Da_PCR3-26	Bspi.Db_PCR3-26	Bspi.Da_PCR1-4	Bspi.JH6_PCR6-14	Bgar_1149.9	Bgar_1149.8	Bgar_1149.7	Bgar_1149.6	Bgar_1149.5	Bgar_1149.4	Bgar_1149.37	Bgar_1149.36	Bgar_1149.35
Bbuf	Bbuf.BH2_B-86		0.00901146	0.00833672	0.00839427	0.00850313	0.00864413	0.00678754	0.00809573	0.00757512	0.00729061	0.00730628	0.00797671	0.00840677	0.00785598	0.00776249	0.00743001	0.00882068	0.00558912	0.0075298	0.00892971	0.00677929	0.00587496	0.00533672	0.0083473	0.00674292	0.00827732	0.00934156	0.00542517	0.00801372	0.00888018	0.00850058	0.00824483	0.00845237	0.00926948	0.00863555	0.00980609	0.00919574	0.00819156	0.00797869	0.0105601	0.0108049	0.0103366	0.0115014	0.0102117	0.010495	0.00971776	0.0104726	0.0117706
Bbuf	Bbuf.BH2_B-88	0.0589512		0.0100783	0.00913119	0.00982465	0.00913658	0.00787221	0.00872192	0.00845491	0.00825312	0.00886673	0.00914033	0.0093324	0.00839012	0.00852229	0.00864685	0.00979981	0.00920788	0.0103013	0.0095767	0.00962453	0.00953336	0.0100224	0.0100168	0.00973146	0.00957827	0.00996597	0.00979107	0.00918315	0.0090152	0.00999497	0.00949032	0.00950456	0.0100544	0.00943166	0.0114667	0.010201	0.00933967	0.010167	0.0108941	0.0109569	0.0104305	0.0116915	0.00997971	0.0105677	0.0101857	0.0112944	0.0117097
Bbuf	Bbuf.BH2_B-89	0.0544628	0.070371		0.00778848	0.00551222	0.00798166	0.00657426	0.00771269	0.00805514	0.0078023	0.00632329	0.00711483	0.00793669	0.00806636	0.00801227	0.00617198	0.00712217	0.00771141	0.00591222	0.00661066	0.00924256	0.00776067	0.00867579	0.0048285	0.00739059	0.00595597	0.00977954	0.00939344	0.00739999	0.00867239	0.00646696	0.00500603	0.00679552	0.00643458	0.00869562	0.00615314	0.00793816	0.00816145	0.00484924	0.0106757	0.010763	0.0104518	0.0115713	0.0106324	0.0104797	0.00993656	0.0108399	0.0116016
Bbuf	Bbuf.BH2_B-95	0.0559288	0.0604956	0.0504476		0.00831546	0.00450387	0.00427401	0.00441543	0.00549272	0.0053243	0.0062902	0.00656286	0.00483483	0.00462354	0.00438941	0.00607762	0.00653475	0.00893692	0.00858082	0.00697406	0.00847304	0.00898322	0.00922987	0.00789276	0.0091635	0.00909333	0.00938571	0.00933479	0.00501897	0.00551465	0.00813571	0.00741094	0.00735524	0.00865423	0.00648327	0.0086642	0.00735752	0.00511179	0.00831178	0.0109357	0.0110555	0.0104156	0.0115278	0.0103154	0.0107888	0.00988785	0.0105909	0.011749
Bbuf	Bbuf.BH2_B-105	0.0558729	0.0689526	0.0227115	0.0545749		0.00830125	0.00688645	0.00805296	0.00837506	0.00805435	0.00674355	0.00738499	0.008051	0.0080226	0.00804537	0.00631788	0.00749697	0.00812214	0.00671444	0.00707018	0.00885614	0.00818958	0.00918193	0.00510245	0.00784087	0.00659795	0.00953654	0.00961431	0.00793696	0.00884551	0.00631753	0.00518556	0.00713697	0.00667688	0.00874398	0.00703397	0.00816512	0.008454	0.00546756	0.0104071	0.0109517	0.0103437	0.0117876	0.0105166	0.0106106	0.0100356	0.0108221	0.0114768
Bbuf	Bbuf.BH2_B-113	0.0559572	0.0633442	0.053164	0.0175725	0.0546045		0.00436818	0.00420735	0.00582368	0.00559971	0.00632351	0.00660608	0.00479175	0.00420108	0.00405218	0.00613843	0.00635547	0.00916445	0.0086455	0.00654194	0.00824226	0.00890328	0.00948749	0.00782615	0.0092511	0.00898514	0.00910766	0.00937529	0.00505128	0.00540983	0.0079663	0.00725994	0.00675865	0.00846351	0.00612883	0.00887688	0.00722989	0.00507454	0.00817104	0.0103625	0.0105721	0.0100609	0.0109871	0.0100598	0.0108783	0.00960025	0.0101711	0.011777
Bbuf (*)	Bbuf_aBufBuf1-1	0.0396887	0.0491811	0.0370199	0.0150272	0.0383687	0.0150421		0.00409771	0.00442032	0.00407713	0.00433938	0.004836	0.00447017	0.00430929	0.00418603	0.0040544	0.00610145	0.0073433	0.0071254	0.00610456	0.00812247	0.00726112	0.00782076	0.00644726	0.00762273	0.00776857	0.00835944	0.00800651	0.00410624	0.00536801	0.00712146	0.00625303	0.00610805	0.00766606	0.00539044	0.00775811	0.00710383	0.00483891	0.0067999	0.00959645	0.00974289	0.0091487	0.0104049	0.00916204	0.00970377	0.00861326	0.00972675	0.0106913
Bbuf (*)	Bbuf_aBufBuf1-2	0.0531654	0.060433	0.0517428	0.016269	0.0531427	0.0137432	0.0137368		0.00536548	0.00520016	0.00608888	0.00650933	0.0046042	0.0037424	0.00335354	0.00598831	0.00623381	0.00875693	0.00815493	0.00641835	0.00779814	0.0085363	0.00892866	0.00763955	0.00876051	0.0088599	0.00934784	0.00883702	0.00492796	0.0047416	0.00780082	0.00724488	0.00655163	0.00865578	0.00581157	0.00890584	0.00708016	0.00497819	0.00800285	0.0102005	0.0105986	0.0100128	0.0111612	0.0100275	0.010478	0.00939174	0.0100796	0.0114854
Bbuf (*)	Bbuf_aBufBuf1-3	0.0463847	0.0618722	0.0531092	0.0252827	0.0545197	0.0253024	0.0175591	0.0213919		0.00383004	0.00614603	0.0065233	0.00573051	0.00519114	0.00508961	0.00608552	0.00751165	0.00866625	0.00764623	0.00747217	0.00899917	0.00856027	0.00832828	0.00784746	0.00897054	0.00904738	0.00926732	0.00870952	0.00631477	0.00636329	0.00791178	0.00727974	0.00701655	0.00836884	0.00696515	0.0090213	0.00837818	0.00631773	0.00821209	0.0107595	0.0108143	0.0103422	0.0116116	0.0101926	0.0106939	0.0097875	0.0104962	0.0115435
Bbuf (*)	Bbuf_aBufBuf1-4	0.0450309	0.0590273	0.0517432	0.0239809	0.0531431	0.0239983	0.0162804	0.0201041	0.0112181		0.00595025	0.00637868	0.00591704	0.00516078	0.0050204	0.00596674	0.00738142	0.00854533	0.00730633	0.00735077	0.00870212	0.00834615	0.00818736	0.00755459	0.00883627	0.00885537	0.00906173	0.00839429	0.00608261	0.00651743	0.00786936	0.00702249	0.00670426	0.00815936	0.00672593	0.00878447	0.00788902	0.00621183	0.00795305	0.0103222	0.0105637	0.00998293	0.0114128	0.0100756	0.0104997	0.00962612	0.0103362	0.0113854
Bbuf (*)	Bbuf_aBufBuf1-5	0.0477641	0.0590255	0.0317615	0.0305074	0.0357241	0.0305328	0.0150149	0.0291507	0.0304641	0.0291508		0.00401204	0.00658612	0.00636283	0.00626809	0.0021107	0.00758001	0.00722024	0.00734614	0.00768061	0.00852868	0.00695569	0.00814784	0.00647669	0.007274	0.00770048	0.00936071	0.0088821	0.00562142	0.00723593	0.00736772	0.00644912	0.00679755	0.00759665	0.00712993	0.00746272	0.00834246	0.00658987	0.00647418	0.0102346	0.0104986	0.00977949	0.0112006	0.0099303	0.0101535	0.00936825	0.00988379	0.0112663
Bbuf (*)	Bbuf_aBufBuf1-6	0.0532225	0.0647602	0.0383464	0.0371331	0.0397053	0.0358248	0.0214215	0.0357365	0.0357375	0.0344073	0.0137659		0.0067548	0.00661501	0.0065225	0.00332206	0.00826941	0.0078888	0.0080135	0.00797984	0.00878972	0.0076893	0.00829652	0.00707469	0.00783172	0.0081018	0.00962951	0.00942388	0.00605099	0.0075178	0.00770498	0.00690303	0.00752156	0.00820215	0.0072111	0.00816424	0.00869389	0.00683701	0.00697345	0.01088	0.0111225	0.0103387	0.0118516	0.0104445	0.0106396	0.00985972	0.0107367	0.0119119
Bbuf (*)	Bbuf_aBufBuf1-7	0.058598	0.0675466	0.0531084	0.0213754	0.0545187	0.01883	0.0175427	0.0175401	0.027832	0.0278316	0.0330648	0.039698		0.00447277	0.00426742	0.00636802	0.00610917	0.00900978	0.00825454	0.00650831	0.00836802	0.00901753	0.0089298	0.00765827	0.00914741	0.00913811	0.00969399	0.00914181	0.0053006	0.0058094	0.00779615	0.00717444	0.00714643	0.00852286	0.00640211	0.00848675	0.00745654	0.00524339	0.00806636	0.0102862	0.0106285	0.00993468	0.0112137	0.0100793	0.0107344	0.00954818	0.0103393	0.0116363
Bbuf (*)	Bbuf_aBufBuf1-8	0.0491029	0.0561976	0.0531069	0.0175429	0.0545169	0.015015	0.0150063	0.011211	0.0213917	0.0213915	0.0304631	0.0370701	0.0162706		0.00128195	0.00618541	0.0063372	0.0084704	0.00843161	0.00675525	0.00756109	0.00827578	0.00842503	0.00781133	0.0085288	0.00859821	0.00868346	0.00858313	0.00523292	0.0050981	0.00778058	0.00714288	0.00671369	0.00846662	0.00615388	0.00912605	0.00694431	0.00493043	0.00803085	0.00986578	0.0101559	0.00965671	0.0108144	0.00967423	0.00991891	0.00899369	0.00973058	0.0110505
Bbuf (*)	Bbuf_aBufBuf1-9	0.050446	0.0575978	0.0517551	0.0162731	0.0531649	0.0137528	0.0137431	0.00995424	0.0201154	0.0201152	0.0291678	0.0357622	0.0150008	0.00123461		0.00609613	0.00616899	0.00847259	0.00844763	0.00664949	0.00756239	0.00833746	0.00844804	0.00783534	0.008547	0.00851535	0.00868401	0.00856206	0.00503942	0.0050981	0.00773973	0.00710333	0.00658074	0.00846186	0.00605139	0.00896488	0.00687023	0.004739	0.00803857	0.00987176	0.0102117	0.00973664	0.0108201	0.00970589	0.00989481	0.00890179	0.00973157	0.0110471
Bbuf (*)	Bbuf_aBufBuf1-10	0.0464036	0.0561745	0.0304567	0.0291895	0.0317672	0.0292126	0.0137431	0.0278425	0.0291511	0.0278426	0.00371824	0.00996333	0.0317472	0.0291502	0.0278572		0.00744589	0.00722466	0.00734066	0.00736174	0.00799968	0.00686425	0.00821594	0.00636467	0.00716839	0.00720846	0.00903697	0.0088989	0.00536998	0.00711142	0.00693702	0.00602486	0.00682282	0.0072699	0.00685576	0.00748047	0.00825751	0.00643124	0.00607465	0.0100964	0.0103743	0.00955534	0.0109701	0.00973492	0.010038	0.00923892	0.0100663	0.0111514
Bspi	Bspi.M_PCR11-1	0.0572317	0.0689513	0.0410656	0.0344011	0.0437668	0.0318018	0.0317864	0.0304577	0.042371	0.0410272	0.0477633	0.0546045	0.0330816	0.0317669	0.0304632	0.0464029		0.00928497	0.007644	0.00539254	0.00850386	0.00916782	0.0096045	0.00690318	0.00944627	0.00847392	0.00991134	0.00946493	0.00670964	0.00715646	0.00725065	0.00627778	0.00652286	0.00792879	0.00750075	0.00813855	0.00662141	0.00657769	0.00746939	0.0108725	0.0110133	0.0106916	0.0114617	0.0108939	0.0109525	0.010284	0.0108607	0.0120342
Bspi	Bspi.M_PCR11-2	0.0240401	0.0618839	0.0463945	0.0615187	0.050489	0.0615496	0.0450872	0.0587202	0.0587855	0.0573884	0.0410649	0.0478024	0.0642101	0.0546122	0.0559695	0.0397274	0.065588		0.0082704	0.00925312	0.00691195	0.00476763	0.00604426	0.00792373	0.00579612	0.00711484	0.00948092	0.00674041	0.00816967	0.0093123	0.00849541	0.00812341	0.00872352	0.00904275	0.00982925	0.00903363	0.00916626	0.00883926	0.00755855	0.0102345	0.0104099	0.010031	0.0114661	0.0100606	0.0103084	0.0095685	0.0104635	0.0115185
Bspi	Bspi.M_PCR11-4	0.046462	0.0734678	0.0292613	0.0574095	0.0345617	0.0574333	0.0411071	0.0559828	0.0491649	0.0478077	0.0437832	0.0491904	0.0573651	0.0573632	0.0559991	0.042439	0.0425517	0.053245		0.00737829	0.00956637	0.00854316	0.00798557	0.00616103	0.00832295	0.0074011	0.0101223	0.00867918	0.00811937	0.0091949	0.00756625	0.00649996	0.00743515	0.00728686	0.00918984	0.00742377	0.00826051	0.00876072	0.00657709	0.0112031	0.0114279	0.0113687	0.0124666	0.0113674	0.0115691	0.010738	0.0116407	0.0126503
Bspi	Bspi.M_PCR11-5	0.0600035	0.0719031	0.0397558	0.0383973	0.042446	0.0357704	0.0318033	0.0344274	0.0450759	0.0450751	0.0477673	0.0545907	0.0357459	0.0357453	0.0344295	0.0464125	0.0240257	0.0655425	0.0411735		0.00860923	0.00934315	0.00971194	0.00649454	0.00917605	0.00812656	0.00987808	0.00968293	0.00658499	0.00735213	0.00683759	0.00581356	0.00624264	0.00778386	0.00751459	0.00779144	0.00626817	0.00694525	0.00716782	0.0106055	0.0107365	0.0105208	0.0114963	0.0103783	0.0111794	0.00981443	0.010771	0.0119703
Bspi	Bspi.M_PCR11-6	0.0372716	0.0677043	0.0699873	0.0561058	0.0673026	0.0534309	0.0533921	0.0506304	0.0631316	0.0617133	0.0631765	0.0688463	0.0574333	0.0465759	0.0479144	0.0589367	0.0560169	0.0372583	0.0715722	0.0601993		0.00703906	0.00794633	0.00908082	0.00805662	0.00870102	0.00996464	0.00751869	0.00832106	0.00841329	0.00845874	0.00821826	0.00831645	0.00926096	0.00875858	0.0105687	0.00836363	0.0078983	0.00877249	0.0111728	0.0115663	0.0110673	0.0119295	0.0108253	0.011663	0.0104528	0.0111945	0.0129338
Bspi	Bspi.S1_PCR11-1	0.0292419	0.0676153	0.0490918	0.0629661	0.0532122	0.0630031	0.0464642	0.0601506	0.0587551	0.0601512	0.0397408	0.0478279	0.0656468	0.0560314	0.0573902	0.0384056	0.0684416	0.0188847	0.0601837	0.0684589	0.0412596		0.00606207	0.00779514	0.00574601	0.00760946	0.0102023	0.00684834	0.00799066	0.00913453	0.00842565	0.00809633	0.00837177	0.00891354	0.00964048	0.00903086	0.00942203	0.00845306	0.00749843	0.0104572	0.0106088	0.0101707	0.011188	0.0100278	0.0108044	0.00953585	0.0106226	0.0117509
Bspi	Bspi.S1_PCR11-2	0.0227472	0.071894	0.0599854	0.0671881	0.0642511	0.0672357	0.0505334	0.0643374	0.0559989	0.0559969	0.0532581	0.0559969	0.0670083	0.0573886	0.0587471	0.0518769	0.068464	0.0292421	0.0519087	0.0712297	0.0467748	0.0318628		0.00915608	0.00712733	0.00888147	0.0100411	0.00679837	0.00828059	0.00964759	0.00935783	0.00917349	0.00912882	0.00987316	0.00996807	0.0104397	0.00978939	0.00904425	0.00856276	0.0112457	0.0114542	0.0110133	0.0117998	0.0109233	0.0112029	0.0104839	0.0112857	0.012591
Bspi	Bspi.S1_PCR11-3	0.0544434	0.0689176	0.0201186	0.0530889	0.0226827	0.0530945	0.0370271	0.0517288	0.0530846	0.0517291	0.034397	0.0409903	0.053084	0.0530828	0.051726	0.0330924	0.041	0.0490894	0.0318475	0.0397141	0.0698648	0.0504447	0.0626933		0.00750713	0.00610843	0.00964981	0.00936272	0.0075774	0.00841828	0.00626976	0.00482744	0.00656236	0.00634589	0.0085769	0.00677151	0.00726883	0.00765492	0.00528012	0.0106224	0.0105147	0.0103876	0.0112772	0.0104149	0.0107319	0.00979855	0.0106497	0.0117652
Bspi	Bspi.S1_PCR11-4	0.0344935	0.0676126	0.0437258	0.0657142	0.0491441	0.0657488	0.0491437	0.0615517	0.0642996	0.0628892	0.0437389	0.0505122	0.0684144	0.0587497	0.0601158	0.042394	0.0684394	0.0240445	0.054709	0.0670886	0.0493962	0.0279016	0.0384806	0.0463916		0.00718433	0.0102321	0.00797807	0.00863773	0.00937066	0.00829933	0.00765189	0.00872349	0.00861226	0.00959361	0.00869541	0.00911916	0.00887592	0.00707164	0.0111049	0.0114217	0.0108952	0.0122356	0.0110742	0.0113392	0.0104095	0.0113704	0.0123542
Bspi	Bspi.S1_PCR11-6	0.0518394	0.0675844	0.0305112	0.0670305	0.0331483	0.0670567	0.0504583	0.0642107	0.0656189	0.0642113	0.0450554	0.0491003	0.0669789	0.0628094	0.0614348	0.0410437	0.0546418	0.0437258	0.0425001	0.0531663	0.0658808	0.0478163	0.0573605	0.0331125	0.042462		0.00985524	0.00955317	0.00900809	0.00906384	0.00722401	0.00613205	0.00721032	0.0072292	0.00985226	0.00759873	0.00822976	0.00920541	0.00624401	0.0106617	0.010921	0.0106265	0.011927	0.0105517	0.0107089	0.00980851	0.0105762	0.0117626
Bspi	Bspi.S2-PCR11-1	0.0669476	0.0719017	0.0725306	0.0683339	0.0725315	0.0683399	0.0572521	0.0655358	0.0683332	0.0669312	0.0669633	0.072604	0.0725322	0.0613784	0.0627603	0.0655598	0.0711503	0.0698546	0.0769737	0.0754994	0.0784859	0.0769461	0.0755335	0.0725779	0.0755091	0.0754538		0.0104292	0.00943495	0.00954049	0.00979389	0.00920802	0.00975082	0.0103296	0.0100275	0.0110956	0.00980321	0.00945446	0.00977799	0.0113557	0.0117126	0.0111821	0.0121909	0.0109031	0.0108081	0.0103802	0.0110941	0.0120487
Bspi	Bspi.S2-PCR11-2	0.0214955	0.0646546	0.0670531	0.0657962	0.068551	0.065838	0.0519409	0.061551	0.0560325	0.0546433	0.0602666	0.0658906	0.0699006	0.0561037	0.0574604	0.0588602	0.0670873	0.0332814	0.0588741	0.0727181	0.0440795	0.0358988	0.031972	0.066953	0.0439444	0.0630037	0.0769699		0.00901844	0.00956889	0.00933364	0.00922502	0.00906752	0.0102743	0.0102639	0.0109016	0.00978318	0.00927284	0.00933834	0.0111066	0.0114599	0.0109574	0.0122496	0.0104972	0.0110709	0.0103271	0.0110612	0.012295
Bspi	Bspi.S2-PCR11-3	0.0517944	0.0647625	0.0449979	0.0227197	0.0490828	0.0214424	0.013753	0.0201044	0.0318051	0.0304843	0.0239658	0.0304843	0.0239548	0.0213917	0.0201154	0.0226714	0.0370532	0.0518241	0.0505262	0.0383971	0.0574999	0.0532148	0.0573195	0.0490243	0.0586976	0.060028	0.0683332	0.0643761		0.00577355	0.00837997	0.00752741	0.00725869	0.00869673	0.00599049	0.00882069	0.00770739	0.00556987	0.00793772	0.0102732	0.0105991	0.00999876	0.011087	0.00995737	0.0102725	0.00936893	0.0104837	0.0112108
Bspi	Bspi.S2-PCR11-4	0.057483	0.0649647	0.0602004	0.0266321	0.061649	0.0240568	0.0240452	0.018885	0.0305649	0.0318848	0.0398279	0.0465805	0.0279253	0.0214627	0.0214627	0.0384857	0.0385042	0.0631075	0.0645516	0.0412074	0.0548289	0.0658527	0.0687435	0.0601535	0.0686256	0.0672673	0.0685956	0.0673976	0.0305649		0.00873488	0.00807552	0.00751367	0.00934873	0.00650192	0.00922914	0.00786921	0.00599322	0.00905076	0.0106331	0.01086	0.0102852	0.0115372	0.0103971	0.0108237	0.00978909	0.0108385	0.0121537
Bspi	Bspi.S2-PCR11-5	0.0574038	0.0720185	0.0319231	0.0519523	0.0319235	0.0492854	0.0438098	0.0478437	0.0519075	0.0505376	0.0438299	0.0478875	0.050577	0.0492067	0.0478632	0.0397903	0.0398738	0.0546815	0.0440009	0.0424972	0.0604576	0.0575074	0.0686893	0.031855	0.0520758	0.0398234	0.0727192	0.067302	0.0561046	0.0590038		0.00510719	0.00628972	0.0063906	0.00897998	0.00757989	0.00750262	0.0082754	0.00548972	0.0113545	0.0112513	0.0107491	0.0119555	0.0110619	0.011195	0.0104056	0.0108292	0.0121471
Bspi	Bspi.Da_PCR3-15	0.0531062	0.0631907	0.021431	0.0436831	0.0214311	0.0436973	0.0357031	0.0423233	0.0436621	0.0423236	0.0357116	0.0396887	0.0450043	0.0436607	0.0423292	0.0317621	0.031801	0.0504701	0.0332533	0.0331479	0.0574023	0.0531915	0.0642116	0.0213979	0.0478006	0.031842	0.065555	0.0628542	0.0504251	0.0505897	0.0201904		0.00559236	0.00554988	0.0083143	0.0062868	0.00706428	0.00764212	0.00530269	0.0103545	0.010475	0.0101747	0.0111415	0.0100492	0.0105138	0.00956541	0.0101084	0.0114934
Bspi	Bspi.Db_PCR3-15	0.0545206	0.067565	0.0331117	0.0423933	0.035748	0.0397534	0.0344274	0.0370734	0.0410534	0.0397181	0.0397131	0.0464097	0.0437164	0.038403	0.0370838	0.0383855	0.0305224	0.0545908	0.042437	0.0318669	0.0588678	0.0546027	0.0656386	0.0331336	0.0546016	0.0437805	0.0712572	0.064287	0.0464413	0.0439069	0.0318872	0.0240031		0.0074343	0.00824427	0.00782386	0.00706415	0.00717738	0.00710699	0.0105772	0.0107226	0.0103771	0.0114868	0.0104409	0.0111389	0.0098224	0.0105858	0.0121519
Bspi	Bspi.Da_PCR3-18	0.0682563	0.0761499	0.0344125	0.0585803	0.0344128	0.0585955	0.0503821	0.0571785	0.058555	0.0571789	0.047683	0.053108	0.059934	0.0585524	0.0571859	0.0449927	0.0463814	0.0641685	0.0451866	0.0491444	0.0727135	0.0627658	0.0767914	0.0330702	0.0614326	0.0450878	0.0810572	0.0768589	0.0627105	0.0657289	0.0332071	0.0252715	0.0397115		0.00947214	0.00764119	0.00839231	0.00899139	0.00678343	0.0114337	0.0113613	0.0111803	0.0122073	0.0115109	0.0116741	0.0108357	0.0112495	0.0126796
Bspi	Bspi.Db_PCR3-18	0.0590554	0.0676374	0.061842	0.0327406	0.0604605	0.0300933	0.0220435	0.027365	0.038227	0.0368782	0.0368179	0.0423217	0.0327037	0.0287135	0.0273855	0.0340803	0.0464482	0.0677621	0.0648753	0.043688	0.0635948	0.0692788	0.0736841	0.0603536	0.0706587	0.0705537	0.0777635	0.0751108	0.0287146	0.0341972	0.0635143	0.0575745	0.0534774	0.0703882		0.00979045	0.0085283	0.00657162	0.00880977	0.0113623	0.0116321	0.0111022	0.0123909	0.0111877	0.0117164	0.0105764	0.0119997	0.0125889
Bspi	Bspi.Da_PCR3-26	0.0683668	0.0821432	0.0331237	0.0614195	0.0384356	0.0642364	0.050459	0.0627785	0.0641757	0.062779	0.0450559	0.0518248	0.0614178	0.0641723	0.0627926	0.0437135	0.0545883	0.0587167	0.0438881	0.0532135	0.081455	0.0628614	0.0740565	0.0357433	0.0546065	0.0450893	0.0869052	0.0798908	0.060029	0.0714624	0.0438538	0.0344569	0.0464513	0.0477663	0.0749041		0.00860453	0.009058	0.0065458	0.0117728	0.0115822	0.0113034	0.0120918	0.0115221	0.0118269	0.0109184	0.0118485	0.0128078
Bspi	Bspi.Db_PCR3-26	0.0640765	0.0820344	0.0491045	0.0490281	0.0518461	0.0463439	0.0463371	0.0449987	0.0558188	0.0530877	0.0613573	0.0655341	0.0503781	0.0463359	0.0449948	0.0599661	0.037021	0.0669595	0.0519537	0.0396706	0.0587512	0.0740286	0.0753946	0.0477044	0.0684454	0.0545207	0.0810779	0.0740252	0.0531007	0.0532957	0.0464897	0.0397051	0.0423834	0.0517936	0.063223	0.061382		0.00752204	0.00823117	0.0114249	0.011647	0.0116854	0.012347	0.0117865	0.0118007	0.0104463	0.0112045	0.0126845
Bspi	Bspi.Da_PCR1-4	0.0531939	0.0661712	0.0586419	0.022686	0.0600655	0.0201296	0.0201217	0.0188391	0.0304744	0.0291642	0.035741	0.0424181	0.0239717	0.0201166	0.0188376	0.0344145	0.0344272	0.0614961	0.061563	0.041098	0.0533508	0.0629185	0.0670975	0.0531536	0.0656799	0.0712534	0.0740414	0.0657311	0.0265739	0.0292654	0.0547099	0.0490921	0.045112	0.0641499	0.0354555	0.0670508	0.0504488		0.00843109	0.0109297	0.0111029	0.0104317	0.0116061	0.0105109	0.0113052	0.010021	0.01089	0.0123257
Bspi	Bspi.JH6_PCR6-14	0.0505122	0.0690683	0.0227563	0.0560714	0.0253659	0.0561069	0.0397753	0.0546157	0.0560029	0.0546162	0.0344579	0.0384364	0.0560018	0.0546147	0.053262	0.0305025	0.0465843	0.0451651	0.0346342	0.0451865	0.0674444	0.0478662	0.0588255	0.0253037	0.0425251	0.030561	0.0726449	0.0645029	0.0491702	0.0659397	0.024105	0.0240799	0.0384659	0.0371394	0.0591369	0.0384571	0.0546465	0.0615707		0.0107686	0.0110699	0.0107201	0.0118606	0.0106777	0.0106045	0.010243	0.0107579	0.0117722
Bgar (*)	Bgar_1149.9	0.0839842	0.0940839	0.0941786	0.0942262	0.0913688	0.0927697	0.0825858	0.0912537	0.0943106	0.0928144	0.0913688	0.0988165	0.09713	0.0869026	0.0883391	0.0898847	0.0970596	0.0870181	0.0988924	0.100109	0.0960079	0.0899696	0.0942247	0.0940713	0.0973366	0.0957652	0.100084	0.0884567	0.0912588	0.0945369	0.0989277	0.0897739	0.094213	0.103022	0.104971	0.104725	0.102947	0.100162	0.0974409		0.00548028	0.0062883	0.00668877	0.00676536	0.0074118	0.0049475	0.00765109	0.00818779
Bgar (*)	Bgar_1149.8	0.082532	0.0910562	0.0883357	0.0927065	0.0884078	0.0912525	0.0811079	0.0897522	0.0927767	0.0912897	0.0898461	0.0972561	0.0970407	0.0854131	0.0868479	0.0883708	0.094094	0.0826403	0.0958936	0.0971326	0.0945079	0.0884921	0.0927375	0.0911353	0.0958357	0.0927945	0.0985979	0.0869881	0.0897569	0.0930252	0.0959234	0.0868428	0.0912673	0.100015	0.103357	0.101694	0.102946	0.0986411	0.0944336	0.025347		0.00603483	0.00522416	0.00664927	0.00696189	0.00571139	0.0075581	0.00773489
Bgar (*)	Bgar_1149.7	0.0825784	0.0926535	0.084011	0.0869036	0.0840318	0.0869071	0.0754444	0.0840101	0.0869251	0.0854692	0.0840318	0.0913151	0.0883425	0.0811414	0.0825737	0.0825864	0.088344	0.0855801	0.0914978	0.0928463	0.0944937	0.0884996	0.0927487	0.0869118	0.0958282	0.0928407	0.0972565	0.0870228	0.0840134	0.0901595	0.091503	0.0825702	0.0870131	0.0956295	0.0972184	0.0972469	0.098582	0.0928339	0.0899672	0.0344791	0.0292677		0.00646351	0.00617202	0.00780752	0.00654533	0.00737234	0.00747581
Bgar (*)	Bgar_1149.6	0.0898673	0.0987295	0.0942687	0.0986912	0.0943396	0.095729	0.0869592	0.0957036	0.0987597	0.0972559	0.0957949	0.103289	0.103078	0.0927897	0.0942446	0.0943033	0.0986071	0.0929417	0.10193	0.103181	0.10204	0.0959261	0.0972971	0.0971064	0.103377	0.100287	0.10319	0.0943974	0.0957087	0.0975913	0.101958	0.0927604	0.0972457	0.106085	0.109643	0.10779	0.109053	0.104706	0.100441	0.0358621	0.0201911	0.0306281		0.00695522	0.00772933	0.00693246	0.00796661	0.00808969
Bgar (*)	Bgar_1149.5	0.0812736	0.0838153	0.0826394	0.0855612	0.0842324	0.0870534	0.0755268	0.0840966	0.0884958	0.0870215	0.0841929	0.0915409	0.0898506	0.0812428	0.0826677	0.0827298	0.0884001	0.0843025	0.0901726	0.0914027	0.0902881	0.085777	0.0901042	0.0854648	0.0946032	0.0915322	0.0943606	0.0842671	0.0826471	0.0887903	0.0902037	0.0812125	0.0855902	0.0971883	0.0944218	0.0959304	0.0971734	0.0928996	0.0887356	0.0385049	0.0371709	0.031925	0.0385669		0.00791841	0.00546863	0.00641559	0.00793559
Bgar (*)	Bgar_1149.4	0.087257	0.0914556	0.0930749	0.0945753	0.0901763	0.0961033	0.0843519	0.0915966	0.093158	0.0931536	0.0931931	0.100691	0.0974399	0.0842999	0.0857382	0.0916992	0.0974574	0.090332	0.0992627	0.101985	0.0994324	0.0977421	0.0976141	0.0959062	0.100768	0.100601	0.0990319	0.0917827	0.0930856	0.0949599	0.100768	0.0915628	0.0960635	0.104897	0.10542	0.106605	0.107864	0.102055	0.0977438	0.0494043	0.0439842	0.0480659	0.0494479	0.056279		0.00740937	0.00818613	0.00556942
Bgar (*)	Bgar_1149.37	0.0725003	0.0820474	0.0824737	0.0839383	0.0811729	0.0825102	0.0725252	0.0810284	0.085398	0.0839338	0.0811314	0.0884273	0.0881943	0.0767603	0.0781705	0.0796781	0.0852959	0.0754532	0.0870534	0.0882665	0.0842289	0.0783376	0.0825145	0.0823777	0.0855435	0.0840115	0.0882443	0.0768614	0.0810324	0.0827567	0.0870869	0.0781662	0.0825011	0.0940173	0.0941626	0.0927711	0.0910559	0.0897557	0.0856394	0.0214297	0.0252944	0.0344721	0.0357908	0.0240451	0.0492933		0.00603311	0.00815285
Bgar (*)	Bgar_1149.36	0.0883368	0.0970705	0.088293	0.0883048	0.087004	0.0853992	0.0796833	0.0853649	0.0883035	0.0882994	0.0854823	0.0958515	0.0896401	0.0810057	0.0795894	0.0869534	0.0881943	0.0914189	0.0929442	0.0911819	0.0974928	0.0945345	0.0971873	0.0881655	0.101856	0.0943106	0.0970156	0.0913731	0.0883035	0.0915091	0.0870558	0.0810284	0.0853853	0.0954773	0.101872	0.100231	0.096945	0.0941625	0.0915339	0.0478304	0.0451102	0.0437845	0.0492335	0.0332316	0.0575043	0.0318226		0.00770738
Bgar (*)	Bgar_1149.35	0.101327	0.104545	0.104256	0.10577	0.101305	0.107292	0.0954078	0.104262	0.105817	0.105812	0.104329	0.111899	0.108716	0.098334	0.099804	0.102824	0.110205	0.104467	0.110551	0.113374	0.113736	0.109027	0.111864	0.107202	0.115084	0.113423	0.110368	0.10595	0.104267	0.110709	0.112067	0.102748	0.105847	0.11626	0.117045	0.117981	0.1193	0.113397	0.110483	0.0531956	0.0477686	0.0464565	0.0519083	0.0545977	0.0253946	0.053091	0.0503976
Bgar (*)	Bgar_1149.34	0.0739525	0.0820675	0.0810541	0.0825156	0.0797605	0.0825466	0.0711294	0.0796115	0.0839725	0.0825112	0.0797179	0.0841551	0.0867586	0.0767895	0.0781986	0.0782674	0.0838672	0.0769238	0.08562	0.0868263	0.0857455	0.082658	0.0840119	0.0809534	0.0870596	0.0855053	0.0868326	0.0783337	0.0796154	0.0813285	0.0856547	0.0753236	0.0810761	0.0925679	0.0926754	0.0913259	0.0925486	0.0883138	0.0842153	0.0437276	0.0410479	0.0424303	0.0451207	0.0345184	0.0520448	0.030473	0.0424458	0.0613092
Bvir	Bvir_PCR1-2	0.176261	0.183914	0.188537	0.182148	0.188549	0.183773	0.16652	0.180094	0.173088	0.174818	0.18353	0.190613	0.183667	0.176555	0.174912	0.179972	0.18507	0.183559	0.192391	0.193818	0.198067	0.188728	0.193882	0.189711	0.197786	0.190307	0.19889	0.18524	0.183679	0.182352	0.196111	0.181508	0.185091	0.200342	0.192101	0.204445	0.198886	0.188981	0.194409	0.19553	0.188181	0.191842	0.200764	0.185236	0.198242	0.179505	0.186499	0.207137
Bvir	Bvir_PCR1-22	0.177813	0.185543	0.190091	0.185211	0.190102	0.186851	0.169569	0.183187	0.176183	0.177913	0.183285	0.190342	0.186757	0.17965	0.177995	0.179745	0.189988	0.185111	0.193968	0.198827	0.199629	0.19029	0.195438	0.191308	0.199344	0.191883	0.200496	0.18502	0.186769	0.185498	0.19768	0.183059	0.190037	0.201947	0.195287	0.206043	0.202297	0.192112	0.195954	0.197116	0.189786	0.193464	0.202389	0.186817	0.199835	0.181076	0.188072	0.208783
Bvir	Bvir_PCR2-2	0.179939	0.189656	0.190491	0.192764	0.190503	0.194428	0.180262	0.19064	0.187035	0.188827	0.190757	0.196153	0.197746	0.188809	0.18712	0.188928	0.19209	0.183771	0.194394	0.199299	0.202157	0.190805	0.19054	0.191673	0.19299	0.187277	0.200873	0.189084	0.190666	0.18935	0.203748	0.188779	0.195765	0.202648	0.203462	0.203102	0.195909	0.19954	0.198296	0.199108	0.19365	0.197382	0.206474	0.19613	0.20569	0.188396	0.199254	0.212948
Bvir	Bvir_PCR2-3	0.172792	0.18031	0.184968	0.180129	0.184979	0.181755	0.164616	0.178122	0.172906	0.174629	0.179983	0.18701	0.181457	0.174614	0.172972	0.176457	0.183094	0.180023	0.1888	0.191831	0.192595	0.18516	0.190271	0.186175	0.194137	0.186739	0.191866	0.181696	0.181674	0.180395	0.192481	0.177995	0.184909	0.196726	0.18997	0.20078	0.195259	0.186967	0.190776	0.191929	0.18466	0.188301	0.19715	0.181709	0.194605	0.176028	0.182967	0.203504
Bvir	Bvir_PCR2-5	0.188251	0.196413	0.199212	0.197702	0.199226	0.199363	0.181645	0.195581	0.186601	0.190161	0.195696	0.20294	0.195594	0.188351	0.186674	0.192056	0.199087	0.193913	0.203146	0.2062	0.210577	0.201008	0.202568	0.200336	0.210275	0.199169	0.207875	0.197443	0.199269	0.197953	0.205097	0.192031	0.199099	0.211192	0.208393	0.215423	0.209748	0.204728	0.203384	0.206097	0.200416	0.204163	0.213287	0.19744	0.207042	0.191554	0.195088	0.216036
Bvir	Bvir_PCR2-24	0.202111	0.205512	0.211378	0.211672	0.213257	0.213379	0.195304	0.209549	0.202232	0.204036	0.209649	0.21516	0.216812	0.207687	0.205952	0.20779	0.211273	0.209736	0.213594	0.220482	0.226819	0.215144	0.220478	0.212649	0.222665	0.211611	0.220734	0.204316	0.209797	0.212075	0.219305	0.20592	0.211348	0.223885	0.213662	0.224161	0.218598	0.218722	0.21939	0.218524	0.21295	0.216803	0.226099	0.215469	0.230755	0.207513	0.216734	0.241981
Bvir	Bvir_PCR2-26	0.189563	0.1926	0.202041	0.201202	0.20388	0.202874	0.183074	0.199067	0.191828	0.193614	0.197118	0.206203	0.204357	0.197226	0.195529	0.195297	0.203972	0.196989	0.206045	0.207494	0.219585	0.204098	0.205645	0.199877	0.211468	0.200448	0.211039	0.202348	0.200688	0.198019	0.211889	0.19869	0.204028	0.216413	0.206003	0.218341	0.218466	0.209886	0.209865	0.20925	0.203765	0.207543	0.216689	0.206241	0.214128	0.198435	0.209356	0.225078
Bvir	Bvir_PCR2-27	0.179416	0.187228	0.189912	0.186799	0.189923	0.188444	0.171139	0.184785	0.17778	0.17951	0.184877	0.191943	0.188356	0.183007	0.181341	0.181336	0.189819	0.185035	0.192097	0.196953	0.19782	0.191911	0.197059	0.191184	0.200968	0.191814	0.198709	0.188411	0.188368	0.187124	0.194064	0.1829	0.189889	0.201799	0.196942	0.204229	0.198674	0.193735	0.194032	0.198765	0.191446	0.193485	0.202412	0.186838	0.201493	0.182698	0.188095	0.208808
Bvir	Bvir_PCR2-37	0.186215	0.189061	0.193626	0.192102	0.193639	0.193757	0.176271	0.19005	0.182967	0.184715	0.190149	0.197292	0.193664	0.186471	0.184796	0.186567	0.193519	0.193608	0.197534	0.198778	0.208323	0.198864	0.204064	0.19321	0.208025	0.195429	0.205747	0.195322	0.193677	0.192417	0.201275	0.184769	0.193563	0.205547	0.198846	0.209684	0.205914	0.199093	0.199544	0.202328	0.194951	0.19867	0.207665	0.191951	0.204903	0.186151	0.193205	0.217664
Bvir	Bvir_PCR2-38	0.17942	0.181894	0.191708	0.188598	0.19172	0.190246	0.172873	0.186567	0.17953	0.177938	0.184882	0.193757	0.190155	0.183012	0.181346	0.183105	0.191611	0.186723	0.193809	0.20049	0.199661	0.191917	0.197065	0.192963	0.200974	0.193523	0.202173	0.188416	0.190167	0.188911	0.199318	0.184667	0.191674	0.200162	0.195196	0.207714	0.203952	0.195549	0.197572	0.19534	0.188045	0.191713	0.200604	0.188621	0.198042	0.182852	0.1881	0.20699
Bbou	Bbou_PCR11a-1	0.185257	0.196904	0.197792	0.196286	0.201231	0.197945	0.180241	0.192347	0.185188	0.183599	0.190895	0.19809	0.201259	0.190527	0.188845	0.189077	0.199257	0.192727	0.203325	0.208245	0.213231	0.197988	0.203252	0.200532	0.20725	0.203262	0.208179	0.194432	0.196015	0.198354	0.209006	0.194007	0.201111	0.211619	0.20902	0.215614	0.213683	0.203167	0.207282	0.208143	0.200794	0.206379	0.209982	0.205183	0.207458	0.197345	0.208331	0.222062
Bbou	Bbou_PCR11a-2	0.176169	0.18368	0.192019	0.188702	0.192031	0.193972	0.176442	0.19024	0.183127	0.184882	0.190348	0.195683	0.193869	0.186645	0.184973	0.186751	0.191907	0.186808	0.190687	0.202599	0.201367	0.192003	0.193757	0.188015	0.197653	0.1938	0.204069	0.185132	0.193882	0.192584	0.199648	0.184946	0.195343	0.203886	0.20084	0.208025	0.206121	0.197247	0.197938	0.202499	0.19507	0.198782	0.207805	0.195701	0.208763	0.189835	0.198784	0.219645
Bbou	Bbou_PCR11a-3	0.188622	0.196904	0.201217	0.194197	0.204677	0.195858	0.178275	0.190325	0.184997	0.183395	0.194038	0.201245	0.199183	0.188522	0.186841	0.192221	0.200861	0.19613	0.206799	0.209885	0.214826	0.201421	0.206704	0.203993	0.210725	0.203262	0.210037	0.197846	0.193958	0.196314	0.212502	0.197417	0.204569	0.21513	0.206777	0.219152	0.215313	0.2011	0.210758	0.211647	0.206096	0.209885	0.219124	0.208666	0.210967	0.20078	0.211819	0.225648
Bbou	Bbou_PCR11a-4	0.179411	0.1821	0.189906	0.188585	0.191708	0.190234	0.172863	0.186555	0.17952	0.177928	0.183301	0.195561	0.193531	0.184769	0.1831	0.181524	0.186438	0.184938	0.193798	0.198667	0.201248	0.190115	0.197052	0.191179	0.200961	0.19011	0.20398	0.188406	0.190155	0.185422	0.197484	0.184657	0.188271	0.201965	0.197189	0.205861	0.202109	0.197147	0.19939	0.198591	0.193215	0.19692	0.20589	0.195605	0.201308	0.187972	0.19868	0.212187
Bbou	Bbou_PCR11a-5	0.199203	0.207953	0.212059	0.210534	0.21558	0.212225	0.194071	0.206475	0.197313	0.19751	0.208463	0.215881	0.215615	0.204605	0.202886	0.206587	0.213547	0.206882	0.217752	0.218978	0.227941	0.210397	0.213868	0.214827	0.221783	0.214157	0.222708	0.208629	0.210245	0.209172	0.223585	0.206309	0.215448	0.226212	0.224033	0.230335	0.228348	0.217582	0.221821	0.222664	0.216991	0.2171	0.226454	0.219661	0.227547	0.211585	0.222865	0.242531
Bbou	Bbou_PCR11a-6	0.189912	0.196382	0.198612	0.199114	0.200443	0.200786	0.183084	0.195216	0.188072	0.18646	0.190119	0.199087	0.204133	0.193401	0.191708	0.188322	0.202153	0.195381	0.202579	0.211194	0.219601	0.200652	0.205871	0.199887	0.209851	0.199028	0.214759	0.200735	0.197052	0.201264	0.211902	0.196888	0.204039	0.210845	0.211927	0.214813	0.216597	0.207817	0.206401	0.207428	0.205595	0.209384	0.21857	0.208101	0.21217	0.198447	0.211229	0.22698
Bbou	Bbou_PCR11a-7	0.184506	0.194448	0.198714	0.197169	0.202165	0.198841	0.181232	0.193316	0.18622	0.184602	0.19521	0.204242	0.202191	0.191514	0.189824	0.193401	0.200234	0.191878	0.204316	0.209257	0.210276	0.197116	0.202303	0.201618	0.206253	0.198925	0.212814	0.193585	0.196948	0.199345	0.208068	0.194988	0.202126	0.2126	0.209852	0.216581	0.214614	0.20413	0.20628	0.209179	0.200233	0.207487	0.213074	0.206156	0.210221	0.198361	0.209263	0.225011
Bbou	Bbou_PCR11a-11	0.187821	0.194386	0.203899	0.20073	0.203912	0.202408	0.184683	0.198654	0.191478	0.189852	0.198751	0.207847	0.205775	0.19683	0.195128	0.196929	0.2038	0.195215	0.207915	0.211032	0.213679	0.200483	0.205678	0.203515	0.209642	0.204123	0.214602	0.196935	0.20233	0.201094	0.211696	0.195098	0.203877	0.216241	0.209743	0.220255	0.218276	0.209483	0.209901	0.207447	0.201984	0.205751	0.213012	0.204435	0.210332	0.196661	0.207541	0.225115
Bbou	Bbou_PCR11a-12	0.173053	0.178939	0.181727	0.185876	0.183518	0.187505	0.170094	0.183773	0.174933	0.178438	0.180321	0.185576	0.187126	0.178422	0.176776	0.178539	0.185176	0.176797	0.185518	0.193919	0.200328	0.183685	0.183433	0.182885	0.190863	0.181901	0.186773	0.178678	0.183798	0.186032	0.192826	0.180056	0.185187	0.193602	0.197926	0.197443	0.19924	0.194294	0.189336	0.190424	0.181522	0.185129	0.19398	0.183956	0.193097	0.176457	0.183451	0.201918
Bbou	Bbou_PCR11a-13	0.173182	0.18261	0.187209	0.191143	0.189022	0.192791	0.175231	0.189034	0.181895	0.180325	0.182468	0.187757	0.196068	0.18722	0.18555	0.180672	0.190463	0.180453	0.191045	0.199306	0.20044	0.187391	0.190738	0.18835	0.194627	0.187386	0.192293	0.182125	0.192689	0.191346	0.192952	0.181952	0.190492	0.199201	0.201695	0.203091	0.204656	0.199668	0.191264	0.193968	0.188584	0.192246	0.201209	0.19105	0.196665	0.18344	0.194144	0.207403
Bbou	Bbou_PCR11a-14	0.191445	0.196079	0.207472	0.200849	0.205645	0.202525	0.184774	0.198758	0.188005	0.191548	0.19886	0.204263	0.202429	0.195122	0.193424	0.195222	0.203899	0.202372	0.208012	0.214646	0.217326	0.207707	0.209483	0.205253	0.217013	0.209353	0.214689	0.200652	0.200842	0.201186	0.213454	0.196807	0.207446	0.217831	0.209743	0.223931	0.216507	0.209584	0.211649	0.214744	0.207219	0.211028	0.220208	0.20783	0.219298	0.201829	0.209087	0.230389
Bbou	Bbou_PCR11a-17	0.181696	0.189331	0.197417	0.197974	0.19743	0.19964	0.181895	0.195852	0.188646	0.190424	0.192328	0.197686	0.19953	0.192208	0.190521	0.188716	0.197532	0.185507	0.201582	0.209978	0.207252	0.192293	0.199537	0.195188	0.203234	0.197415	0.209907	0.190791	0.199544	0.200063	0.203284	0.190279	0.197352	0.205744	0.20676	0.2136	0.215423	0.206626	0.201539	0.210091	0.204341	0.208116	0.217331	0.205052	0.218381	0.197221	0.208189	0.229339
Bbou	Bbou_PCR11a-23	0.176485	0.184242	0.188776	0.187261	0.192167	0.188908	0.171533	0.18344	0.176426	0.174845	0.18532	0.19241	0.19219	0.18166	0.179998	0.183533	0.190252	0.183792	0.194239	0.199105	0.203879	0.188966	0.194125	0.191575	0.198035	0.190762	0.200867	0.185475	0.187026	0.189331	0.199789	0.185086	0.192094	0.202424	0.199482	0.206332	0.204418	0.194075	0.198061	0.199019	0.193612	0.197317	0.206329	0.196057	0.20175	0.18839	0.199149	0.216293
Bbou	Bbou_PCR11.1b-2	0.196935	0.200465	0.20968	0.203103	0.211566	0.204776	0.186874	0.200945	0.197305	0.195703	0.201067	0.210269	0.202806	0.199094	0.197392	0.199219	0.209557	0.204541	0.213716	0.214945	0.225412	0.209901	0.215238	0.210845	0.219316	0.209894	0.220644	0.210003	0.200974	0.203346	0.223327	0.207928	0.213316	0.225937	0.208537	0.228118	0.224222	0.209932	0.217735	0.21694	0.214841	0.216813	0.228072	0.215607	0.229196	0.209468	0.220688	0.24025
Bbou	Bbou_PCR11.1b-3	0.210771	0.212493	0.218092	0.216496	0.217924	0.218217	0.20007	0.209032	0.207069	0.207205	0.212625	0.218132	0.217954	0.207029	0.205289	0.210771	0.219689	0.212923	0.227752	0.229065	0.23588	0.218358	0.223699	0.221164	0.223987	0.220226	0.223362	0.21843	0.210731	0.215138	0.231641	0.21612	0.223545	0.232471	0.228299	0.234697	0.236474	0.223746	0.227837	0.225375	0.214344	0.223673	0.227357	0.225863	0.22461	0.217778	0.225228	0.239718
Bbou	Bbou_PCR11.1b-4	0.191531	0.199937	0.204113	0.202568	0.207593	0.204249	0.186454	0.198654	0.191478	0.188072	0.200576	0.20971	0.207621	0.19683	0.195128	0.198745	0.205632	0.199028	0.209762	0.214737	0.219625	0.204335	0.209601	0.206997	0.21362	0.206172	0.218327	0.200754	0.20233	0.204754	0.215441	0.200336	0.207535	0.218111	0.215552	0.222142	0.22016	0.209577	0.213651	0.210956	0.209114	0.212931	0.222165	0.211625	0.213866	0.203732	0.21476	0.228724
Bbou	Bbou_PCR11.1b-5	0.193036	0.197961	0.203764	0.200576	0.205607	0.202258	0.184567	0.198521	0.191364	0.189732	0.195192	0.204222	0.205632	0.196703	0.194999	0.193384	0.203672	0.200515	0.207786	0.212754	0.21729	0.204005	0.209221	0.205079	0.213222	0.204184	0.216333	0.202248	0.202184	0.200977	0.213414	0.198396	0.203764	0.216107	0.211491	0.220113	0.218125	0.209346	0.211605	0.21268	0.207183	0.210993	0.220168	0.209634	0.217469	0.201793	0.212744	0.228601
Bbou	Bbou_PCR11.1b-6	0.178261	0.184377	0.192361	0.189254	0.194182	0.1891	0.173452	0.187201	0.178371	0.180111	0.183944	0.189229	0.194207	0.185405	0.183731	0.182157	0.192259	0.18557	0.194459	0.20116	0.200119	0.192566	0.19592	0.193591	0.199833	0.19598	0.201113	0.180355	0.190822	0.189544	0.201845	0.187067	0.192312	0.206131	0.196031	0.20657	0.199154	0.197828	0.200106	0.197449	0.19385	0.195838	0.206582	0.194665	0.207524	0.185058	0.201201	0.218434
Bbou	Bbou_PCR11.1b-7	0.200652	0.205689	0.213478	0.204713	0.21513	0.210132	0.192094	0.204439	0.197153	0.195523	0.209879	0.219192	0.210025	0.202585	0.200868	0.208011	0.209628	0.208309	0.219223	0.220686	0.229323	0.213709	0.219074	0.21635	0.223183	0.21723	0.222225	0.210062	0.202856	0.210619	0.223109	0.209615	0.213401	0.227692	0.219815	0.231813	0.227875	0.215493	0.223217	0.222279	0.216653	0.216953	0.229903	0.219231	0.227123	0.211201	0.222399	0.240394
Bbou	Bbou_PCR11.1b-9	0.183007	0.185817	0.193608	0.190513	0.197027	0.193738	0.176256	0.188245	0.181194	0.179595	0.190131	0.1991	0.197052	0.186454	0.18478	0.188333	0.195104	0.185234	0.199135	0.204036	0.208813	0.193812	0.198994	0.196453	0.201086	0.195617	0.20756	0.190296	0.191853	0.190789	0.204711	0.189901	0.196967	0.207364	0.202744	0.209455	0.20937	0.198963	0.202958	0.202135	0.198516	0.202256	0.209654	0.200964	0.208567	0.193237	0.204064	0.223229
Bbou	Bbou_PCR11.2b-3	0.179406	0.182013	0.184754	0.183439	0.188129	0.185075	0.167857	0.17967	0.172726	0.169426	0.174516	0.184979	0.188345	0.176164	0.174516	0.176252	0.189808	0.183167	0.190214	0.198661	0.206794	0.188327	0.19343	0.18765	0.197301	0.190104	0.197065	0.1884	0.181451	0.185509	0.1993	0.184652	0.19166	0.199981	0.193547	0.202201	0.203932	0.191923	0.193913	0.202207	0.19157	0.195259	0.204222	0.1956	0.199749	0.187967	0.196861	0.214317
Bbou	Bbou_PCR11.2b-5	0.186111	0.188957	0.198509	0.195346	0.200336	0.197015	0.179476	0.193311	0.186215	0.184597	0.193401	0.202395	0.20036	0.191509	0.189819	0.1916	0.198418	0.193484	0.202484	0.207415	0.211896	0.198736	0.203918	0.199815	0.207871	0.197105	0.209127	0.195198	0.196941	0.195722	0.208062	0.193188	0.198505	0.210746	0.206011	0.211006	0.212744	0.204036	0.206273	0.20552	0.200096	0.203857	0.212912	0.20249	0.210214	0.194766	0.205573	0.221265
Bbou	Bbou_PCR11.2b-7	0.188067	0.194477	0.198745	0.191988	0.196941	0.193645	0.17968	0.191744	0.184645	0.183039	0.190258	0.199247	0.200609	0.18994	0.188256	0.188456	0.198642	0.195511	0.202706	0.207631	0.215971	0.200786	0.204175	0.199987	0.21001	0.199169	0.211177	0.197228	0.197196	0.197747	0.208323	0.193406	0.200515	0.210977	0.208246	0.214952	0.213003	0.20427	0.206564	0.20738	0.201928	0.205699	0.214797	0.206189	0.206742	0.19839	0.209299	0.22146
Bbou	Bbou_PCR11.2b-8	0.193531	0.198479	0.204623	0.203112	0.208095	0.204784	0.18688	0.200952	0.193677	0.192076	0.197658	0.204944	0.208126	0.1991	0.197399	0.195817	0.206092	0.2011	0.210217	0.215176	0.221867	0.20643	0.211747	0.207358	0.215803	0.204819	0.218539	0.202828	0.202828	0.203353	0.215971	0.200786	0.206113	0.218581	0.214233	0.222631	0.220679	0.211811	0.214235	0.211336	0.205795	0.209577	0.2188	0.208359	0.219853	0.200488	0.211508	0.230823
Bbou	Bbou_PCR11.2b-9	0.174819	0.180722	0.187032	0.182146	0.18883	0.185572	0.168305	0.181917	0.174922	0.176651	0.182011	0.190865	0.188851	0.180143	0.178482	0.180238	0.186937	0.182071	0.190901	0.195756	0.196514	0.185453	0.190549	0.18829	0.190799	0.190618	0.19408	0.175147	0.185491	0.184232	0.196403	0.181795	0.187003	0.199055	0.192213	0.201107	0.201022	0.19244	0.192845	0.193883	0.18854	0.190448	0.199326	0.189115	0.19856	0.181574	0.193968	0.211203
Bbou	Bbou_PCR11.2b-11	0.188322	0.196578	0.20089	0.197802	0.204343	0.199464	0.181727	0.19385	0.186674	0.185087	0.197366	0.206485	0.202776	0.192025	0.190342	0.195535	0.200767	0.195813	0.206461	0.209761	0.216376	0.201093	0.206364	0.203666	0.210377	0.20293	0.21496	0.197526	0.197526	0.199866	0.212152	0.1971	0.202621	0.214777	0.20288	0.213379	0.211214	0.204684	0.210408	0.207604	0.205762	0.207883	0.218763	0.208323	0.214143	0.196824	0.215229	0.228877
Bbou	Bbou_PCR11.2b-12	0.195611	0.200642	0.206505	0.206843	0.20813	0.208529	0.190509	0.202828	0.195542	0.193926	0.204797	0.212158	0.2119	0.200974	0.199264	0.202937	0.207997	0.203227	0.212148	0.217132	0.224119	0.208583	0.213931	0.209302	0.216106	0.206711	0.215409	0.204963	0.206564	0.20898	0.217903	0.19901	0.209891	0.22054	0.220128	0.222689	0.218828	0.213854	0.216139	0.218914	0.213287	0.215266	0.226488	0.215918	0.22195	0.207911	0.219099	0.236933
Bsic	Bsic_PCR1-10	0.186284	0.192628	0.198732	0.197189	0.20036	0.19886	0.181247	0.193334	0.186236	0.184618	0.195228	0.202422	0.20221	0.191531	0.189841	0.191623	0.200252	0.193693	0.204334	0.209276	0.212174	0.19895	0.204161	0.201633	0.20813	0.198943	0.212835	0.195405	0.196967	0.199364	0.208088	0.19321	0.202143	0.210771	0.207954	0.216603	0.214636	0.20415	0.206301	0.205701	0.203723	0.207505	0.216639	0.206176	0.210332	0.198378	0.207438	0.223158
Bsic	Bsic_PCR1-25	0.186567	0.198273	0.202518	0.200989	0.205986	0.202662	0.184882	0.197059	0.189881	0.186488	0.198987	0.208118	0.206014	0.195234	0.193538	0.197156	0.204016	0.194026	0.208129	0.213086	0.214508	0.199291	0.204542	0.205345	0.208536	0.20112	0.214998	0.195735	0.200737	0.203132	0.213815	0.198732	0.205902	0.216462	0.213916	0.220486	0.214996	0.206105	0.212051	0.212994	0.207454	0.211253	0.216737	0.209992	0.213967	0.202109	0.213135	0.22874
Bsic	Bsic_PCR1-29	0.188156	0.19995	0.204127	0.202583	0.207607	0.204263	0.186465	0.198667	0.19149	0.188083	0.200589	0.209725	0.207635	0.196842	0.19514	0.198758	0.205645	0.195617	0.209776	0.214751	0.216114	0.200895	0.206143	0.207009	0.21014	0.202724	0.216663	0.197332	0.202344	0.204768	0.215456	0.200348	0.207547	0.218125	0.21557	0.222158	0.216637	0.207742	0.213667	0.214667	0.209127	0.212944	0.218434	0.21164	0.215748	0.203745	0.214776	0.230637
Bsic	Bsic_PCR1-30	0.177913	0.185725	0.190216	0.185116	0.193614	0.190348	0.172953	0.184877	0.177857	0.176271	0.186757	0.195683	0.193639	0.183094	0.18143	0.184968	0.191697	0.185229	0.195695	0.200568	0.20534	0.190412	0.195574	0.193026	0.199488	0.192208	0.204069	0.186914	0.188468	0.190783	0.201248	0.186523	0.193542	0.203886	0.20098	0.207803	0.204043	0.19553	0.199516	0.200483	0.19507	0.198782	0.207805	0.197515	0.203217	0.189835	0.200609	0.217783
Bbal	Bbal_PCR1-3	0.189846	0.190881	0.196929	0.19066	0.198758	0.192307	0.174813	0.186786	0.179718	0.181462	0.188462	0.197413	0.195594	0.18499	0.183324	0.186668	0.197033	0.193704	0.20088	0.205986	0.217875	0.197352	0.202337	0.198189	0.208144	0.198956	0.213031	0.199047	0.188604	0.192713	0.208323	0.193406	0.198889	0.209128	0.202912	0.213086	0.213003	0.199203	0.204706	0.203967	0.202069	0.20408	0.214962	0.200886	0.212206	0.193169	0.202359	0.226932
Bbal	Bbal_PCR1-16	0.190038	0.194846	0.202641	0.199545	0.204505	0.20121	0.183421	0.197406	0.188387	0.186793	0.197526	0.20294	0.201097	0.195568	0.193875	0.19569	0.202518	0.197552	0.204759	0.211546	0.220098	0.204699	0.208134	0.203788	0.212158	0.204691	0.211593	0.19927	0.201112	0.198182	0.212323	0.197245	0.202541	0.214933	0.208537	0.217316	0.213241	0.208197	0.210595	0.207947	0.205887	0.207824	0.217245	0.204766	0.218074	0.200595	0.2079	0.227112
Bbal	Bbal_PCR1-17	0.188078	0.183706	0.196941	0.194055	0.198771	0.19571	0.178127	0.191968	0.184836	0.186596	0.191853	0.200849	0.199022	0.190155	0.188474	0.19005	0.197046	0.191917	0.200892	0.206	0.214375	0.193552	0.202351	0.196409	0.206301	0.197153	0.211192	0.193626	0.191994	0.194329	0.208338	0.195222	0.197087	0.209141	0.204699	0.213101	0.213019	0.202661	0.204721	0.204075	0.202081	0.204027	0.214976	0.19908	0.215968	0.193181	0.203994	0.226948
Bbal	Bbal_PCR1-22	0.18845	0.194846	0.199205	0.197694	0.202648	0.197519	0.183416	0.195574	0.18838	0.185002	0.194121	0.203217	0.204527	0.193745	0.192056	0.192293	0.202512	0.195961	0.202908	0.209677	0.216569	0.201245	0.206532	0.201959	0.20867	0.201238	0.207666	0.197673	0.199261	0.197947	0.210434	0.195419	0.204373	0.213051	0.21243	0.217052	0.215114	0.206445	0.208702	0.214952	0.205701	0.21318	0.222464	0.211968	0.214285	0.204036	0.215131	0.232629
Blat	Blat_PCR1-12	0.16615	0.171754	0.171223	0.17172	0.174721	0.176849	0.159801	0.173206	0.168002	0.169721	0.168316	0.176992	0.178262	0.171448	0.169823	0.166574	0.174403	0.169837	0.174924	0.181405	0.191213	0.178395	0.179919	0.174124	0.181929	0.171384	0.179675	0.17497	0.176749	0.175397	0.182066	0.166133	0.171153	0.186224	0.186726	0.186623	0.186582	0.183512	0.178639	0.1829	0.171041	0.179494	0.183067	0.17824	0.183628	0.17087	0.184809	0.192689
Blat	Blat_PCR2-6	0.168128	0.172234	0.178506	0.177293	0.180292	0.180691	0.163479	0.177002	0.171742	0.173479	0.17208	0.182645	0.182099	0.175223	0.173589	0.170319	0.179935	0.17184	0.182256	0.187021	0.191516	0.178672	0.185563	0.179617	0.184003	0.178667	0.185068	0.178773	0.182378	0.179208	0.18774	0.173329	0.176638	0.191883	0.188904	0.194125	0.192287	0.18739	0.182492	0.186723	0.178082	0.183267	0.1885	0.182046	0.187464	0.174595	0.188683	0.192988
Blat	Blat_PCR1-10	0.166534	0.168799	0.175131	0.173921	0.176906	0.177299	0.160184	0.173633	0.168405	0.170131	0.17049	0.179241	0.178703	0.171864	0.170239	0.168731	0.176555	0.171987	0.178854	0.180055	0.191709	0.180609	0.182148	0.176242	0.184174	0.175288	0.18343	0.175392	0.178978	0.174055	0.184304	0.169982	0.171533	0.186751	0.187236	0.190661	0.188837	0.183963	0.180876	0.181543	0.176455	0.18162	0.186838	0.180416	0.184033	0.172982	0.187048	0.193101
Blat	Blat_PCR2-3	0.183141	0.189421	0.188374	0.187137	0.188386	0.190584	0.173117	0.186844	0.181512	0.183272	0.183633	0.187111	0.192022	0.188633	0.186965	0.181838	0.189833	0.188773	0.192214	0.197046	0.209096	0.197643	0.19921	0.189519	0.201313	0.192163	0.195075	0.192274	0.188672	0.189131	0.197772	0.181347	0.186497	0.20197	0.20113	0.204256	0.20582	0.197413	0.196088	0.198764	0.184791	0.193421	0.191721	0.192221	0.197734	0.184611	0.197393	0.203442
Blat	Blat_PCR2-1	0.181385	0.183934	0.195386	0.194157	0.194106	0.197944	0.180195	0.19412	0.186889	0.188672	0.190892	0.199658	0.201219	0.192279	0.190604	0.189062	0.193692	0.186991	0.195865	0.2044	0.20379	0.194006	0.199232	0.196717	0.205061	0.195824	0.202366	0.190481	0.195985	0.196429	0.205205	0.186704	0.195505	0.207514	0.206943	0.211731	0.206101	0.201112	0.199804	0.188374	0.191962	0.192009	0.202835	0.194294	0.205749	0.181291	0.201104	0.214544
Blat	Blat_PCR1-11	0.182582	0.188874	0.195132	0.195802	0.19373	0.197452	0.179616	0.191769	0.184533	0.186316	0.190368	0.199174	0.19732	0.189927	0.188249	0.188528	0.196836	0.188244	0.195344	0.203918	0.205212	0.195316	0.19873	0.196193	0.206483	0.197153	0.205576	0.191762	0.192093	0.196047	0.204736	0.186146	0.193401	0.208912	0.206485	0.211287	0.205633	0.204353	0.203066	0.191209	0.194618	0.196504	0.205585	0.195351	0.204739	0.184052	0.204062	0.217415
Blat	Blat_PCR2-2	0.17662	0.18133	0.189009	0.188193	0.190843	0.189813	0.172237	0.186001	0.180611	0.179093	0.182527	0.193346	0.193017	0.184175	0.182527	0.18252	0.19041	0.184001	0.194649	0.19763	0.204241	0.191291	0.196235	0.190015	0.196484	0.192531	0.195838	0.18748	0.191522	0.188213	0.194766	0.187048	0.187032	0.195742	0.200412	0.208648	0.201187	0.194689	0.193136	0.199619	0.19228	0.194112	0.201326	0.19311	0.201841	0.185417	0.194414	0.21112
Blat	Blat_PCR2-4	0.168197	0.174093	0.17856	0.180883	0.180342	0.182504	0.165239	0.178812	0.173542	0.171998	0.175386	0.182385	0.185727	0.17703	0.175386	0.175381	0.180013	0.175402	0.184111	0.187111	0.195216	0.182521	0.187409	0.179724	0.185847	0.182062	0.185363	0.178827	0.182404	0.181048	0.187792	0.176684	0.178477	0.188594	0.190791	0.197853	0.192354	0.187451	0.186125	0.187219	0.180116	0.181951	0.188967	0.180771	0.191266	0.173315	0.180275	0.198679
Blur	Blur_PCR1.1A-1	0.179709	0.187691	0.195762	0.194912	0.190577	0.19655	0.178797	0.192708	0.182142	0.187249	0.189505	0.198258	0.197944	0.189042	0.187378	0.187672	0.197458	0.187095	0.195967	0.204505	0.20581	0.194114	0.197508	0.196808	0.205192	0.195936	0.200856	0.190587	0.194577	0.194982	0.205331	0.186808	0.195607	0.209479	0.207092	0.211846	0.206214	0.201512	0.203669	0.189946	0.195234	0.193597	0.206158	0.195974	0.198175	0.182941	0.200939	0.207004
Blur	Blur_PCR1.1A-2	0.176472	0.184438	0.185225	0.185841	0.187036	0.189286	0.171798	0.185518	0.180165	0.181932	0.182055	0.192806	0.192509	0.183706	0.182055	0.182049	0.186648	0.183832	0.190826	0.193812	0.204024	0.1911	0.194201	0.186299	0.196289	0.188738	0.195432	0.18371	0.189168	0.18441	0.194583	0.183302	0.185093	0.195312	0.201556	0.202853	0.199153	0.194214	0.192938	0.195764	0.188514	0.19035	0.195668	0.185667	0.191056	0.181673	0.188758	0.196711
Blur	Blur_PCR1.1A-3	0.179598	0.183911	0.186577	0.194422	0.185033	0.196066	0.178394	0.192266	0.18507	0.186844	0.181838	0.190455	0.19594	0.190435	0.188764	0.180051	0.195487	0.181618	0.190406	0.202525	0.203759	0.184979	0.193711	0.187739	0.195784	0.186757	0.200508	0.188652	0.187124	0.194569	0.199605	0.181342	0.190064	0.200139	0.204969	0.202408	0.204214	0.202932	0.194248	0.188156	0.193328	0.193416	0.204203	0.192214	0.203339	0.181076	0.200797	0.212242
Blur	Blur_PCR1.1A-4	0.174696	0.175529	0.185253	0.182173	0.187068	0.185631	0.16993	0.183706	0.176587	0.178344	0.180472	0.189427	0.190726	0.181898	0.180229	0.178674	0.188531	0.182044	0.187301	0.193969	0.202245	0.190875	0.192434	0.186435	0.194522	0.185433	0.186785	0.183733	0.189171	0.186001	0.192956	0.179982	0.183389	0.198922	0.196162	0.199356	0.199305	0.194318	0.191261	0.18313	0.176383	0.183245	0.186862	0.180164	0.191789	0.172709	0.188592	0.196856
Blur	Blur_PCR1.1A-6	0.152798	0.154448	0.161125	0.159854	0.162836	0.163145	0.146553	0.159628	0.154575	0.156245	0.156527	0.164993	0.164565	0.157923	0.156329	0.15483	0.162569	0.158051	0.164754	0.169417	0.177116	0.166416	0.167912	0.16234	0.16986	0.16128	0.169294	0.16136	0.164782	0.161757	0.169995	0.156132	0.159392	0.174158	0.172347	0.176256	0.17446	0.169693	0.168359	0.170916	0.159303	0.167615	0.171081	0.166307	0.171598	0.159137	0.172731	0.180567
Blur	Blur_PCR1.1A-7	0.174741	0.182508	0.190678	0.191355	0.189162	0.192987	0.175354	0.189175	0.18198	0.183755	0.185988	0.194684	0.19622	0.187345	0.185686	0.184168	0.190538	0.18207	0.185449	0.199328	0.198775	0.18903	0.192405	0.191696	0.20003	0.19084	0.197285	0.183738	0.191029	0.189604	0.200158	0.181792	0.19051	0.204267	0.19793	0.206612	0.201034	0.199773	0.198523	0.18655	0.190119	0.190175	0.200948	0.190863	0.19827	0.177938	0.197643	0.208915
Blur	Blur_PCR1.1A-8	0.162508	0.16798	0.170964	0.169663	0.172703	0.173007	0.156151	0.169439	0.16431	0.166005	0.16628	0.173127	0.172722	0.167707	0.166086	0.164556	0.172441	0.167852	0.174686	0.17942	0.187232	0.176354	0.177862	0.172219	0.179851	0.171139	0.181046	0.171216	0.174673	0.17165	0.176494	0.165891	0.169225	0.184227	0.182654	0.186369	0.184525	0.179691	0.175021	0.177614	0.165757	0.177622	0.181138	0.172814	0.179949	0.168962	0.179264	0.190772
Blur	Blur_PCR1.1A-10	0.181546	0.187773	0.195804	0.196436	0.194255	0.198086	0.180332	0.194269	0.187042	0.188824	0.191029	0.199804	0.197961	0.19243	0.19075	0.1892	0.197505	0.18715	0.196039	0.204583	0.205819	0.19417	0.199393	0.196905	0.20522	0.195988	0.20256	0.190642	0.192749	0.196593	0.205369	0.186863	0.19228	0.209564	0.207093	0.211916	0.206278	0.204991	0.201814	0.190149	0.195346	0.195437	0.206274	0.194226	0.201716	0.183033	0.202844	0.214351
Blur	Blur_PCR1.1KA-2	0.169392	0.175309	0.179925	0.183767	0.185042	0.185399	0.168114	0.181717	0.171225	0.176432	0.181826	0.190698	0.185294	0.179935	0.178284	0.180045	0.186502	0.176568	0.187067	0.191878	0.196316	0.183652	0.186746	0.184455	0.192392	0.183435	0.19371	0.178231	0.183518	0.182419	0.192548	0.178053	0.181434	0.196773	0.199176	0.19901	0.19713	0.192202	0.190851	0.18503	0.179738	0.181578	0.188568	0.181937	0.187459	0.174498	0.186991	0.196632
Blur	Blur_PCR1.1KA-3	0.174507	0.18209	0.18328	0.171442	0.18486	0.17831	0.167945	0.174703	0.169522	0.171234	0.17831	0.187114	0.179776	0.172953	0.171316	0.176545	0.177733	0.181576	0.186907	0.186558	0.194106	0.188234	0.190143	0.184333	0.193602	0.184944	0.18636	0.185025	0.186893	0.178361	0.183705	0.171117	0.174489	0.189639	0.195432	0.197029	0.19334	0.183489	0.188943	0.189796	0.184516	0.18982	0.196855	0.188437	0.192225	0.177601	0.191467	0.199658
Blur	Blur_PCR1.1KA-7	0.178299	0.182562	0.190692	0.189498	0.18916	0.192959	0.177124	0.190994	0.183786	0.185563	0.187783	0.196513	0.194674	0.18916	0.187492	0.18596	0.194201	0.183884	0.1909	0.199377	0.200623	0.190869	0.196081	0.191766	0.200028	0.190863	0.195542	0.18736	0.189491	0.193276	0.200167	0.185394	0.192364	0.204323	0.203677	0.206651	0.199226	0.201644	0.196652	0.18683	0.191997	0.192069	0.202869	0.190906	0.200165	0.17976	0.197658	0.212737
Blur	Blur_PCR1.1KA-8	0.178299	0.182562	0.190692	0.189498	0.18916	0.192959	0.177124	0.190994	0.183786	0.185563	0.187783	0.196513	0.194674	0.18916	0.187492	0.18596	0.194201	0.183884	0.1909	0.199377	0.200623	0.190869	0.196081	0.191766	0.200028	0.190863	0.195542	0.18736	0.189491	0.193276	0.200167	0.185394	0.192364	0.204323	0.203677	0.206651	0.199226	0.201644	0.196652	0.18683	0.191997	0.192069	0.202869	0.190906	0.200165	0.17976	0.197658	0.212737
Blur	Blur_PCR1.1KA-10	0.147902	0.152813	0.156147	0.154867	0.157841	0.158131	0.141697	0.154655	0.149654	0.151308	0.151572	0.159954	0.15955	0.152969	0.151386	0.149893	0.157591	0.153095	0.159742	0.164377	0.171962	0.161381	0.162867	0.157381	0.164789	0.1563	0.16596	0.156374	0.159754	0.155076	0.164923	0.151202	0.154443	0.169084	0.167093	0.171148	0.169365	0.164633	0.163292	0.164183	0.152707	0.160942	0.162664	0.1596	0.16484	0.152542	0.165942	0.173759
Blur	Blur_PCR1.1KA-13	0.190151	0.192974	0.201257	0.201979	0.199723	0.203635	0.185661	0.199738	0.192399	0.194207	0.196505	0.205361	0.206915	0.197869	0.196184	0.194647	0.201107	0.19432	0.201446	0.21006	0.213204	0.201299	0.204884	0.202254	0.21255	0.20486	0.211445	0.199423	0.201632	0.203782	0.207164	0.192195	0.201074	0.215072	0.212917	0.217489	0.211797	0.210536	0.2055	0.204107	0.2041	0.204166	0.215206	0.204894	0.207007	0.193421	0.209928	0.217887
Bsur	Bsur_PCR1.2A-2	0.172641	0.185566	0.188173	0.186903	0.189978	0.185193	0.172922	0.184844	0.179557	0.181303	0.181622	0.192308	0.191805	0.183055	0.181396	0.179842	0.189655	0.174619	0.190436	0.196867	0.194267	0.181462	0.184754	0.185996	0.190367	0.186786	0.198528	0.181546	0.192063	0.190736	0.197552	0.18293	0.188108	0.20179	0.202767	0.204057	0.19691	0.191768	0.195845	0.194979	0.187852	0.189624	0.20025	0.191842	0.195615	0.181103	0.200346	0.20845
Bsur	Bsur_PCR1.2A-13	0.171082	0.178693	0.183255	0.182025	0.185051	0.185443	0.168125	0.181736	0.174695	0.178195	0.178551	0.187406	0.183534	0.179947	0.178301	0.176771	0.18293	0.176555	0.18705	0.191847	0.196352	0.183433	0.186754	0.184392	0.192416	0.183427	0.189893	0.179978	0.182019	0.183985	0.190744	0.178044	0.179825	0.191335	0.193859	0.198994	0.197134	0.188837	0.190894	0.188173	0.18111	0.186335	0.191575	0.183296	0.190539	0.177593	0.189906	0.199675
Bsur	Bsur_PCR1.2A-14	0.169431	0.16993	0.17801	0.176713	0.179776	0.1801	0.163	0.176473	0.171268	0.172987	0.171534	0.182009	0.181563	0.174713	0.173073	0.169791	0.177751	0.168112	0.181794	0.186579	0.190906	0.178388	0.181468	0.179255	0.187038	0.178193	0.184696	0.178275	0.178473	0.17873	0.187196	0.172863	0.176235	0.191439	0.186513	0.193632	0.191762	0.18687	0.185496	0.186355	0.17776	0.182994	0.189953	0.181635	0.185363	0.174235	0.186607	0.198052
Bsur	Bsur_PCR1.2A-15	0.171241	0.175458	0.174613	0.178671	0.176375	0.180284	0.166579	0.176615	0.174875	0.173341	0.173211	0.183742	0.183485	0.174844	0.173211	0.173206	0.176059	0.173224	0.180104	0.183084	0.192911	0.180298	0.185156	0.175784	0.187192	0.178081	0.186668	0.180161	0.176637	0.178827	0.187331	0.176248	0.17803	0.184559	0.190331	0.193714	0.188271	0.185194	0.182087	0.190336	0.183182	0.185009	0.192066	0.18389	0.192566	0.176385	0.185174	0.201771
Bsur	Bsur_PCR1.2A-16	0.17444	0.183807	0.183119	0.185193	0.18491	0.188627	0.171255	0.184922	0.176319	0.17806	0.181707	0.18877	0.19008	0.18313	0.181472	0.179924	0.184579	0.181722	0.183565	0.19172	0.203302	0.190234	0.186851	0.184288	0.19565	0.179967	0.189781	0.183393	0.190338	0.187213	0.19241	0.176166	0.181278	0.196608	0.199053	0.197033	0.195168	0.193645	0.187114	0.19145	0.17942	0.18801	0.19163	0.186728	0.195654	0.179234	0.193371	0.201252
Bsur	Bsur_PCR1.2A-23	0.168047	0.171948	0.174891	0.171886	0.178422	0.17525	0.161667	0.17163	0.166449	0.171636	0.171975	0.180728	0.178331	0.169879	0.168255	0.170217	0.174595	0.173501	0.180394	0.181612	0.187897	0.182132	0.183667	0.176228	0.185696	0.176813	0.184997	0.176911	0.173401	0.173831	0.185835	0.171494	0.176559	0.190004	0.185051	0.192221	0.186786	0.180376	0.184181	0.176285	0.167958	0.176379	0.179935	0.175123	0.178734	0.16779	0.181674	0.187769
Bsur	Bsur_PCR1.2A-24	0.155982	0.159466	0.166056	0.164777	0.167782	0.168095	0.151364	0.164548	0.159452	0.161137	0.161422	0.16996	0.169526	0.162828	0.161221	0.15971	0.167511	0.162963	0.166459	0.174424	0.182196	0.171398	0.172902	0.167279	0.174872	0.166219	0.170863	0.1663	0.169746	0.166713	0.175014	0.161022	0.164313	0.179197	0.173896	0.181321	0.179503	0.174703	0.17161	0.175934	0.164224	0.170906	0.176106	0.171293	0.176641	0.16405	0.17776	0.18566
Bsur	Bsur_PCR1.2A-25	0.178378	0.192051	0.192645	0.193362	0.194496	0.194996	0.179055	0.191149	0.187526	0.189327	0.18947	0.200432	0.198226	0.189306	0.187645	0.189463	0.192214	0.185792	0.198323	0.199457	0.204225	0.191277	0.198071	0.193618	0.202054	0.196182	0.202925	0.189282	0.193017	0.191702	0.202176	0.190659	0.19245	0.199126	0.207606	0.212417	0.2049	0.198056	0.200555	0.197759	0.188773	0.188908	0.194106	0.191264	0.19998	0.183608	0.192565	0.209243
Bsur	Bsur_PCR1.2A-28	0.161137	0.166549	0.166163	0.168373	0.171361	0.168223	0.15483	0.168115	0.162964	0.164666	0.164988	0.173613	0.173127	0.166375	0.164762	0.163257	0.17105	0.166502	0.1733	0.17801	0.185934	0.175011	0.17653	0.170777	0.178522	0.169772	0.17455	0.169865	0.173374	0.17028	0.176998	0.164535	0.167816	0.179478	0.181343	0.184973	0.181385	0.178331	0.175369	0.176179	0.164448	0.171081	0.174599	0.169663	0.17513	0.16754	0.179848	0.184111
Bsur	Bsur_PCR1.2A-32	0.167795	0.168242	0.176354	0.175066	0.178117	0.178444	0.161385	0.174823	0.169629	0.171345	0.169899	0.18035	0.179899	0.173068	0.171432	0.16816	0.176092	0.16648	0.180121	0.184894	0.189217	0.17673	0.179803	0.177587	0.185359	0.176533	0.183011	0.176616	0.176822	0.177065	0.185513	0.17122	0.174577	0.189742	0.184793	0.191929	0.190069	0.185188	0.183824	0.184665	0.176092	0.181307	0.188249	0.17996	0.183667	0.172582	0.184928	0.196327
Bsur	Bsur_PCR1.2A-34	0.159534	0.16313	0.167992	0.166759	0.169736	0.166608	0.153246	0.166499	0.161359	0.163057	0.163383	0.171989	0.171498	0.164762	0.163155	0.161655	0.16942	0.164886	0.171661	0.176359	0.184272	0.173374	0.174892	0.169144	0.176878	0.168146	0.177954	0.166516	0.171747	0.168649	0.177008	0.162924	0.166191	0.17764	0.177822	0.183307	0.181501	0.176685	0.173616	0.177842	0.16608	0.174458	0.178001	0.173214	0.175061	0.165916	0.176226	0.187556
Bsur	Bsur_PCR1.2A-39	0.162577	0.169813	0.172778	0.169761	0.174529	0.173106	0.15623	0.169526	0.162683	0.164374	0.168105	0.176754	0.174548	0.167791	0.166171	0.16637	0.172511	0.169657	0.173025	0.17949	0.185795	0.178198	0.177953	0.172416	0.181717	0.172949	0.182862	0.171298	0.174772	0.171727	0.178331	0.167681	0.169289	0.186061	0.182769	0.188228	0.182843	0.179776	0.180194	0.181012	0.169202	0.177663	0.181191	0.176339	0.185258	0.16902	0.179339	0.19435
Bsur	Bsur_PCR1.2KA-2	0.193913	0.191601	0.201114	0.201815	0.202987	0.201601	0.187332	0.201448	0.195926	0.195904	0.198203	0.207438	0.20676	0.199575	0.197884	0.196341	0.202544	0.199708	0.205031	0.206196	0.220561	0.208781	0.21038	0.20214	0.21255	0.201292	0.204147	0.203284	0.20711	0.203782	0.2089	0.192068	0.19911	0.214939	0.20702	0.219255	0.215443	0.212281	0.20912	0.207935	0.198948	0.209601	0.20972	0.208499	0.212258	0.198765	0.211672	0.221548
Ecal	Ecal.JM4_B-1	0.170137	0.177598	0.181622	0.183997	0.176558	0.185911	0.168508	0.180371	0.175328	0.176819	0.175166	0.185775	0.185497	0.173523	0.175166	0.173397	0.186863	0.170373	0.182058	0.19404	0.183108	0.175428	0.182325	0.179413	0.180754	0.183572	0.195658	0.173777	0.183989	0.186618	0.18935	0.178183	0.183507	0.188301	0.199956	0.195738	0.197297	0.192637	0.184098	0.203418	0.192615	0.196001	0.203847	0.191349	0.195062	0.189105	0.203467	0.209588
Ecal	Ecal.JM4_B-4	0.1732	0.178966	0.184773	0.187104	0.179682	0.187194	0.171559	0.181691	0.178407	0.179921	0.178255	0.18554	0.188628	0.1766	0.178255	0.176485	0.193643	0.173441	0.185231	0.197253	0.186187	0.178522	0.185419	0.181024	0.183851	0.186741	0.197078	0.176972	0.187096	0.187921	0.192515	0.18132	0.186674	0.193303	0.203167	0.198964	0.20052	0.195813	0.187221	0.206624	0.199202	0.197406	0.210516	0.194504	0.198279	0.192238	0.204773	0.211014
Ecal	Ecal.JM4_B-5	0.173662	0.179326	0.185236	0.187619	0.183698	0.187719	0.172021	0.183969	0.17889	0.180395	0.178728	0.186065	0.189133	0.177072	0.178728	0.176947	0.190513	0.173904	0.185687	0.19775	0.186725	0.178996	0.185934	0.181446	0.184356	0.187206	0.199385	0.177332	0.187611	0.190271	0.193023	0.181773	0.187138	0.191968	0.203613	0.199462	0.201027	0.196332	0.187727	0.207188	0.199721	0.19973	0.211093	0.195034	0.202508	0.192764	0.205345	0.215298
Ecal	Ecal.JM4_B-7	0.180143	0.184461	0.190266	0.192705	0.186923	0.194651	0.176969	0.189014	0.183899	0.185404	0.181934	0.190843	0.19422	0.182059	0.183725	0.181927	0.195591	0.180395	0.190729	0.202892	0.191667	0.183872	0.187364	0.186423	0.189272	0.193832	0.204291	0.183858	0.192697	0.195247	0.198144	0.186773	0.192182	0.197041	0.203522	0.204614	0.206192	0.201481	0.192811	0.214021	0.206476	0.206491	0.217973	0.201749	0.207437	0.199439	0.212154	0.2203
Ecal	Ecal.JM4_B-11	0.180143	0.184461	0.190266	0.192705	0.186923	0.194651	0.176969	0.189014	0.183899	0.185404	0.181934	0.190843	0.19422	0.182059	0.183725	0.181927	0.195591	0.180395	0.190729	0.202892	0.191667	0.183872	0.187364	0.186423	0.189272	0.193832	0.204291	0.183858	0.192697	0.195247	0.198144	0.186773	0.192182	0.197041	0.203522	0.204614	0.206192	0.201481	0.192811	0.214021	0.206476	0.206491	0.217973	0.201749	0.207437	0.199439	0.212154	0.2203
Ecal	Ecal.JM4_B-12	0.170125	0.179157	0.18161	0.185504	0.180086	0.187413	0.169997	0.181881	0.173299	0.17833	0.175154	0.185761	0.187018	0.175023	0.176671	0.173385	0.188405	0.170362	0.182046	0.195601	0.183094	0.175416	0.182311	0.179403	0.177171	0.183559	0.195644	0.17025	0.185497	0.191498	0.189336	0.178172	0.185053	0.188289	0.201513	0.197554	0.198861	0.192622	0.184084	0.199981	0.1926	0.192592	0.205394	0.186159	0.19362	0.183947	0.198177	0.20639
Ecal	Ecal.JM4_B-31	0.175302	0.17942	0.186876	0.189308	0.185348	0.191247	0.173661	0.185637	0.18055	0.182045	0.180378	0.191105	0.190812	0.178722	0.180378	0.178588	0.192172	0.175547	0.187325	0.199423	0.188434	0.18065	0.187622	0.184617	0.182423	0.18885	0.201051	0.178984	0.1893	0.191977	0.194706	0.183403	0.188779	0.192042	0.201878	0.201135	0.202708	0.198024	0.189408	0.208919	0.199561	0.201405	0.209038	0.196737	0.20078	0.194461	0.208979	0.215405
Ecal	Ecal.JM4_B-35	0.18002	0.182623	0.191717	0.194102	0.188359	0.196033	0.178361	0.188613	0.185295	0.183481	0.183347	0.195904	0.195636	0.183461	0.185135	0.18334	0.197041	0.180271	0.192196	0.204361	0.193199	0.185414	0.192398	0.187908	0.190814	0.193718	0.204177	0.183731	0.194094	0.194956	0.199581	0.188222	0.193645	0.198523	0.203177	0.206091	0.203961	0.202917	0.194223	0.210092	0.206342	0.204518	0.217817	0.201605	0.207301	0.195621	0.211995	0.220171
Ecal	Ecal.JM4_B-36	0.175302	0.17942	0.186876	0.189308	0.185348	0.191247	0.173661	0.185637	0.18055	0.182045	0.180378	0.191105	0.190812	0.178722	0.180378	0.178588	0.192172	0.175547	0.187325	0.199423	0.188434	0.18065	0.187622	0.184617	0.182423	0.18885	0.201051	0.178984	0.1893	0.191977	0.194706	0.183403	0.188779	0.192042	0.201878	0.201135	0.202708	0.198024	0.189408	0.208919	0.199561	0.201405	0.209038	0.196737	0.20078	0.194461	0.208979	0.215405
Ecal	Ecal.MAlc2-37	0.172394	0.17803	0.183979	0.186343	0.182436	0.188262	0.170752	0.180906	0.177618	0.179129	0.177461	0.188132	0.187863	0.175804	0.177461	0.175683	0.189254	0.172377	0.184152	0.196191	0.18544	0.177728	0.184657	0.180202	0.183082	0.185668	0.198129	0.176062	0.186336	0.187161	0.191463	0.180517	0.185883	0.190718	0.20229	0.196484	0.199768	0.195062	0.186454	0.205913	0.198456	0.198472	0.209817	0.193759	0.201234	0.191491	0.204066	0.21404
Ecal	Ecal.MAlc2-8	0.180516	0.184849	0.192215	0.194656	0.188857	0.196608	0.178857	0.190952	0.184011	0.187329	0.183844	0.196468	0.19618	0.183969	0.185643	0.183837	0.197562	0.180769	0.192686	0.204897	0.191929	0.184122	0.192951	0.189951	0.191357	0.194218	0.20309	0.18424	0.194648	0.19737	0.200128	0.188708	0.194144	0.199022	0.205938	0.206627	0.208208	0.203475	0.194767	0.214475	0.206901	0.206906	0.218437	0.202175	0.209755	0.199861	0.214522	0.22458
Ecal	Ecal.JM1_PCR6-3	0.168899	0.174328	0.180326	0.180967	0.178828	0.184712	0.167278	0.179133	0.174099	0.175566	0.17392	0.184561	0.184251	0.172285	0.17392	0.172143	0.185575	0.167376	0.180743	0.192734	0.181921	0.174181	0.181111	0.176508	0.17953	0.182267	0.194328	0.172537	0.182768	0.186904	0.188083	0.176888	0.1822	0.186972	0.198544	0.194423	0.195993	0.191374	0.182858	0.20217	0.19472	0.194684	0.205702	0.190107	0.197477	0.187875	0.200375	0.210138
Ecal	Ecal.JM1_PCR6-9	0.170125	0.179157	0.18161	0.185504	0.180086	0.187413	0.169997	0.181881	0.173299	0.17833	0.175154	0.185761	0.187018	0.175023	0.176671	0.173385	0.188405	0.170362	0.182046	0.195601	0.183094	0.175416	0.182311	0.179403	0.177171	0.183559	0.195644	0.17025	0.185497	0.191498	0.189336	0.178172	0.185053	0.188289	0.201513	0.197554	0.198861	0.192622	0.184084	0.199981	0.1926	0.192592	0.205394	0.186159	0.19362	0.183947	0.198177	0.20639
Ecal	Ecal.JM1_PCR6-16	0.16654	0.171939	0.174684	0.180278	0.17645	0.182162	0.164918	0.174932	0.171683	0.173182	0.171536	0.182039	0.181786	0.169901	0.171536	0.169787	0.183176	0.16677	0.178415	0.190303	0.179361	0.171791	0.178614	0.174277	0.17706	0.179916	0.190126	0.170148	0.180271	0.181062	0.185615	0.174569	0.179856	0.184634	0.195794	0.193804	0.193538	0.188878	0.180388	0.199561	0.192229	0.190448	0.2034	0.187578	0.194938	0.185355	0.197737	0.207604
Ecal	Ecal.JM1_PCR7-1	0.172036	0.177605	0.183541	0.184159	0.180238	0.186081	0.168649	0.180522	0.175478	0.176962	0.175309	0.185941	0.185652	0.173667	0.175309	0.173535	0.188811	0.172275	0.183976	0.196016	0.185101	0.174071	0.184296	0.179726	0.182713	0.185499	0.195798	0.175695	0.184151	0.186786	0.191327	0.180086	0.185429	0.190232	0.196131	0.199561	0.199287	0.192795	0.186065	0.205471	0.198	0.197982	0.209364	0.193352	0.198916	0.191097	0.203655	0.21162
Ecal	Ecal.JM1_PCR7-24	0.177324	0.179566	0.188944	0.191406	0.187414	0.19336	0.175676	0.187712	0.182601	0.184098	0.182423	0.193213	0.192911	0.180761	0.182423	0.180623	0.194269	0.175792	0.185789	0.201557	0.19054	0.1827	0.189712	0.185087	0.188118	0.190929	0.201336	0.181027	0.191397	0.194098	0.196826	0.185453	0.187243	0.195703	0.207866	0.205139	0.204856	0.200161	0.191505	0.209216	0.201699	0.203549	0.215056	0.198875	0.206394	0.196583	0.209275	0.219228
Ecal	Ecal.JM1_PCR7-41	0.173795	0.183133	0.187159	0.19143	0.185629	0.19154	0.173921	0.185919	0.180823	0.18232	0.18065	0.191397	0.191103	0.178991	0.18065	0.178857	0.192464	0.174037	0.185808	0.199729	0.186889	0.179133	0.186088	0.181551	0.177332	0.189137	0.199516	0.177469	0.189589	0.192273	0.195004	0.183679	0.189064	0.192089	0.204176	0.2033	0.20302	0.198329	0.189697	0.20547	0.199868	0.201714	0.211262	0.19704	0.204537	0.191087	0.209305	0.219256
Ecal	Ecal.Ren4_PCR1-7	0.168406	0.173866	0.178582	0.184319	0.177084	0.18625	0.16879	0.180673	0.175626	0.177104	0.175451	0.186105	0.182487	0.17381	0.175451	0.173673	0.183813	0.16864	0.177219	0.190952	0.179668	0.172045	0.179047	0.176319	0.173789	0.182047	0.197509	0.172033	0.184311	0.186793	0.186304	0.175154	0.183767	0.185213	0.202104	0.194469	0.197593	0.189294	0.181095	0.201578	0.194192	0.194197	0.201699	0.189545	0.196927	0.187312	0.201623	0.211488
Ecal	Ecal.Ren4_PCR1-8	0.170271	0.179434	0.181748	0.184151	0.178453	0.186074	0.168643	0.180515	0.175471	0.176956	0.175302	0.185933	0.185644	0.173661	0.175302	0.173529	0.186998	0.170507	0.18218	0.194178	0.183272	0.175565	0.18248	0.179514	0.173777	0.183698	0.192151	0.173915	0.184144	0.186778	0.186145	0.178306	0.183631	0.185076	0.201897	0.197709	0.197438	0.192787	0.184247	0.202036	0.192764	0.194573	0.205904	0.191505	0.197353	0.189261	0.201769	0.210021
Ecal	Ecal.Da-PCR4-10	0.171886	0.175893	0.183397	0.185797	0.181874	0.187723	0.170253	0.180364	0.177097	0.178588	0.17516	0.187583	0.187297	0.175284	0.17693	0.175154	0.188659	0.172125	0.183836	0.19586	0.184917	0.177196	0.184121	0.179604	0.182545	0.185355	0.197478	0.17554	0.18579	0.18661	0.191163	0.179947	0.185288	0.190092	0.200119	0.197562	0.199126	0.194461	0.185897	0.205283	0.197833	0.197827	0.209172	0.193176	0.200604	0.190921	0.203458	0.213336
Ecal	Ecal.Db-PCR4-10	0.163408	0.174071	0.17653	0.177091	0.175017	0.178977	0.161797	0.173517	0.168531	0.170013	0.168378	0.178847	0.178582	0.166754	0.168378	0.166634	0.179947	0.165369	0.176949	0.187029	0.176189	0.168629	0.172174	0.174347	0.172119	0.178455	0.185519	0.166996	0.177084	0.179652	0.184174	0.173122	0.176632	0.183152	0.19436	0.192327	0.192063	0.185629	0.178971	0.198117	0.188951	0.190769	0.20008	0.182822	0.193477	0.182142	0.196314	0.207966
Ecal	Ecal.Da-PCR4-13	0.178588	0.186279	0.186636	0.190835	0.179989	0.192769	0.175166	0.187165	0.182066	0.183574	0.1819	0.192632	0.192352	0.178722	0.180378	0.180111	0.191918	0.178837	0.18889	0.201004	0.191786	0.183969	0.190967	0.186197	0.18575	0.190412	0.200804	0.182293	0.189006	0.193511	0.196264	0.184951	0.190342	0.195188	0.208961	0.202722	0.204292	0.199585	0.190944	0.207031	0.199561	0.199559	0.207153	0.19489	0.196783	0.192625	0.203323	0.211344
Ecal	Ecal.Db-PCR4-13	0.178735	0.184569	0.190371	0.192834	0.188839	0.194787	0.177084	0.187319	0.184019	0.185518	0.183841	0.194642	0.194342	0.182176	0.183841	0.182039	0.195702	0.178984	0.19083	0.203003	0.191966	0.184119	0.191137	0.186512	0.189542	0.192362	0.204639	0.182444	0.190991	0.193682	0.198264	0.186876	0.192287	0.197141	0.209154	0.20659	0.206305	0.201603	0.192935	0.212571	0.20501	0.204999	0.216517	0.200315	0.207851	0.198017	0.210726	0.220696
Ecal	Ecal.Da-PCR4-18	0.173939	0.181271	0.18341	0.187629	0.185476	0.191402	0.173791	0.185775	0.179189	0.180666	0.180509	0.189423	0.190952	0.178854	0.180509	0.178715	0.1923	0.172407	0.185896	0.199553	0.188591	0.180781	0.186266	0.183152	0.186179	0.188971	0.201175	0.177616	0.189446	0.192129	0.194844	0.183522	0.188899	0.193725	0.205788	0.199416	0.200987	0.198166	0.18955	0.209075	0.199696	0.201534	0.211088	0.196886	0.204365	0.194609	0.207247	0.217147
Ecal	Ecal.Db-PCR4-18	0.170148	0.17569	0.181668	0.182201	0.180129	0.185897	0.168514	0.180382	0.175333	0.17684	0.175181	0.185771	0.185512	0.173534	0.175181	0.173418	0.186905	0.170384	0.182113	0.194092	0.183085	0.175444	0.18232	0.177928	0.180756	0.183623	0.195724	0.173788	0.183989	0.186613	0.189377	0.178229	0.183559	0.188368	0.199753	0.195795	0.197348	0.192662	0.184109	0.203433	0.196037	0.196059	0.207307	0.19136	0.198784	0.189111	0.201595	0.211525
Ecal	Ecal.Da-PCR4-21	0.180226	0.189846	0.193718	0.196175	0.190358	0.196282	0.180351	0.192463	0.187319	0.188832	0.187144	0.197992	0.197697	0.185469	0.187144	0.185335	0.199074	0.180478	0.192374	0.206418	0.193455	0.185622	0.192632	0.191437	0.183805	0.195724	0.202509	0.183942	0.196167	0.200453	0.198234	0.190206	0.192261	0.19554	0.211087	0.210023	0.209732	0.205002	0.196285	0.210632	0.20685	0.206835	0.218066	0.203707	0.209708	0.197681	0.216072	0.224504
Ecal	Ecal.Db-PCR4-21	0.172852	0.182157	0.18445	0.186695	0.182881	0.188572	0.171209	0.183096	0.179796	0.181332	0.1779	0.188463	0.188241	0.176243	0.1779	0.176144	0.189684	0.171355	0.186693	0.1969	0.18395	0.176412	0.185008	0.182371	0.178149	0.186419	0.196755	0.1765	0.186688	0.187509	0.192137	0.181008	0.186359	0.191196	0.204435	0.200432	0.200155	0.19542	0.18683	0.200651	0.197	0.197072	0.207962	0.192279	0.19973	0.186442	0.202724	0.212722
Ecal	Ecal.Da-PCR4-22	0.17601	0.181384	0.187547	0.190108	0.186051	0.19209	0.174373	0.186392	0.181297	0.18276	0.181096	0.191923	0.191579	0.179445	0.181096	0.179286	0.192879	0.176256	0.187976	0.20014	0.189288	0.181371	0.186588	0.183626	0.183164	0.18952	0.199878	0.17971	0.190099	0.192805	0.195464	0.184058	0.189442	0.194257	0.202433	0.201846	0.20344	0.198802	0.190182	0.207503	0.20372	0.201806	0.215256	0.199066	0.206565	0.196778	0.209495	0.219361
Ecal	Ecal.Db-PCR4-22	0.169607	0.180577	0.182899	0.183636	0.181344	0.185526	0.166455	0.180033	0.174993	0.176503	0.176381	0.185404	0.183615	0.1732	0.174846	0.174623	0.186555	0.169842	0.183359	0.191925	0.18424	0.174889	0.181711	0.179194	0.18016	0.18309	0.196976	0.176743	0.18184	0.186243	0.190585	0.18122	0.18322	0.191406	0.199349	0.197253	0.19858	0.192294	0.183514	0.208355	0.200917	0.200951	0.21226	0.196204	0.2037	0.193927	0.206495	0.218403
Ecal	Ecal.Da-PCR4-23	0.15715	0.167517	0.166634	0.172492	0.168637	0.174387	0.157276	0.168923	0.163974	0.165425	0.163806	0.174244	0.173952	0.162198	0.163806	0.162065	0.175272	0.15909	0.170509	0.182293	0.171616	0.16405	0.170855	0.167908	0.165779	0.172015	0.183865	0.162433	0.172485	0.175028	0.177699	0.166743	0.171954	0.176659	0.189559	0.185757	0.185504	0.179144	0.172569	0.193056	0.185757	0.18574	0.196853	0.182835	0.188426	0.178998	0.193121	0.202816
Ecal	Ecal.Db-PCR4-23	0.174897	0.184278	0.184933	0.187031	0.183397	0.188934	0.173253	0.18341	0.180117	0.181634	0.179965	0.190625	0.188558	0.176541	0.178195	0.178189	0.188399	0.175141	0.185383	0.195594	0.186118	0.180234	0.187151	0.182729	0.185582	0.186899	0.200651	0.178568	0.187025	0.189666	0.192702	0.181478	0.186834	0.191653	0.204856	0.200966	0.197026	0.195738	0.187414	0.20496	0.197547	0.195741	0.208842	0.194706	0.201893	0.192441	0.206871	0.216554
Ecal	Ecal.Da-PCR4-24	0.169901	0.173848	0.181402	0.183725	0.178099	0.185623	0.16827	0.178342	0.175077	0.176581	0.173171	0.185497	0.185239	0.173281	0.174926	0.173165	0.18663	0.170137	0.181846	0.193804	0.182815	0.175187	0.182052	0.177669	0.18049	0.183353	0.193623	0.173534	0.183718	0.184527	0.189096	0.17797	0.18329	0.188091	0.194056	0.197327	0.197055	0.192377	0.183837	0.203128	0.195746	0.195768	0.206995	0.191076	0.196645	0.188832	0.201293	0.209341
Ecal	Ecal.Db-PCR4-24	0.175011	0.174194	0.1866	0.187441	0.183272	0.190892	0.173368	0.185322	0.180238	0.181748	0.178306	0.19076	0.190489	0.178423	0.18008	0.178301	0.191879	0.175256	0.187056	0.19547	0.188076	0.18035	0.187283	0.186165	0.18571	0.188573	0.198928	0.178685	0.188962	0.191627	0.194389	0.183135	0.188509	0.19334	0.197663	0.202677	0.200557	0.197694	0.187274	0.206675	0.201089	0.201107	0.212463	0.196396	0.196484	0.192293	0.208585	0.216676
Ecal	Ecal.Da-PCR4-26	0.175046	0.180767	0.18843	0.190835	0.185095	0.192769	0.175166	0.187165	0.182066	0.183574	0.1819	0.192632	0.192352	0.180238	0.1819	0.180111	0.193732	0.17529	0.187093	0.199165	0.184484	0.180388	0.187326	0.184617	0.178591	0.190412	0.200804	0.178721	0.190827	0.190138	0.192872	0.184951	0.190342	0.191798	0.203482	0.204574	0.204292	0.199585	0.190944	0.205153	0.199561	0.201405	0.210933	0.198288	0.198916	0.192337	0.210535	0.217008
Ecal	Ecal.Db-PCR4-26	0.172024	0.17942	0.183528	0.185956	0.180226	0.18789	0.170392	0.182304	0.177244	0.178728	0.177071	0.187746	0.187449	0.175425	0.177071	0.17529	0.188797	0.172263	0.183963	0.196001	0.185086	0.177337	0.18428	0.18127	0.180897	0.185486	0.193959	0.175682	0.185948	0.1886	0.191313	0.180074	0.185417	0.190219	0.198025	0.199545	0.199271	0.194615	0.182437	0.205453	0.197984	0.197967	0.209346	0.189667	0.1989	0.191081	0.205521	0.21349
Ecal	Ecal.Da-PCR4-32	0.175023	0.180736	0.186612	0.188984	0.18507	0.190906	0.17338	0.185335	0.180251	0.181761	0.180092	0.190774	0.190503	0.178435	0.180092	0.178312	0.191891	0.175267	0.187068	0.199135	0.18809	0.180363	0.187297	0.182827	0.185723	0.188585	0.200773	0.178697	0.185637	0.191642	0.194403	0.179609	0.18852	0.193352	0.205023	0.202691	0.202411	0.197709	0.189097	0.208569	0.201104	0.19953	0.210897	0.194859	0.203895	0.194134	0.20672	0.216693
Ecal	Ecal.Db-PCR4-32	0.174914	0.184291	0.188301	0.190676	0.186754	0.192602	0.175029	0.185219	0.180137	0.181652	0.181761	0.19247	0.192201	0.180098	0.181761	0.179977	0.193595	0.176923	0.186973	0.200864	0.189779	0.182034	0.187172	0.186096	0.185602	0.190284	0.202509	0.178585	0.190669	0.1949	0.196116	0.184827	0.190216	0.195063	0.206809	0.20443	0.204147	0.197864	0.190792	0.208438	0.200989	0.201015	0.213948	0.196286	0.200328	0.194009	0.208462	0.214955
Ecal	Ecal.Da-PCR4-33	0.173655	0.179557	0.185193	0.187622	0.181881	0.189558	0.172018	0.183961	0.175328	0.180378	0.176937	0.189415	0.18912	0.177065	0.178715	0.17693	0.190475	0.173896	0.185635	0.197702	0.18675	0.178984	0.185941	0.182935	0.184358	0.187159	0.197486	0.177324	0.187614	0.190278	0.192999	0.18173	0.183507	0.191904	0.198202	0.199408	0.200979	0.196309	0.187719	0.207174	0.199688	0.199676	0.211079	0.195026	0.200612	0.192761	0.207237	0.215237
Ecal	Ecal.Db-PCR4-33	0.157019	0.165586	0.166514	0.168808	0.165024	0.170674	0.153721	0.165282	0.160363	0.161823	0.160212	0.170543	0.170277	0.15861	0.160212	0.15849	0.17162	0.157235	0.166901	0.178591	0.169674	0.162176	0.168936	0.164374	0.163895	0.170137	0.178629	0.160563	0.168802	0.173083	0.174001	0.163164	0.168339	0.173027	0.185598	0.182028	0.18178	0.177215	0.168895	0.189535	0.182286	0.180487	0.193305	0.17594	0.184924	0.175566	0.187769	0.197408
Rmar V1	Rmar_PCR1.1-5	0.190297	0.204318	0.199015	0.20489	0.197441	0.201552	0.188844	0.197717	0.195658	0.199299	0.193923	0.204856	0.203003	0.18885	0.190541	0.195738	0.199135	0.192374	0.206914	0.203033	0.205569	0.195802	0.204733	0.196755	0.204991	0.202893	0.215406	0.194078	0.201446	0.202065	0.19073	0.193658	0.193907	0.207534	0.212853	0.207992	0.209806	0.210391	0.192655	0.204525	0.200842	0.20295	0.20469	0.192686	0.19629	0.18662	0.193526	0.212734
Rmar V1	Rmar_PCR1.1-6	0.190297	0.204318	0.199015	0.20489	0.197441	0.201552	0.188844	0.197717	0.195658	0.199299	0.193923	0.204856	0.203003	0.18885	0.190541	0.195738	0.199135	0.192374	0.206914	0.203033	0.205569	0.195802	0.204733	0.196755	0.204991	0.202893	0.215406	0.194078	0.201446	0.202065	0.19073	0.193658	0.193907	0.207534	0.212853	0.207992	0.209806	0.210391	0.192655	0.204525	0.200842	0.20295	0.20469	0.192686	0.19629	0.18662	0.193526	0.212734
Rmar V1	Rmar_PCR1.1-14	0.190297	0.204318	0.199015	0.20489	0.197441	0.201552	0.188844	0.197717	0.195658	0.199299	0.193923	0.204856	0.203003	0.18885	0.190541	0.195738	0.199135	0.192374	0.206914	0.203033	0.205569	0.195802	0.204733	0.196755	0.204991	0.202893	0.215406	0.194078	0.201446	0.202065	0.19073	0.193658	0.193907	0.207534	0.212853	0.207992	0.209806	0.210391	0.192655	0.204525	0.200842	0.20295	0.20469	0.192686	0.19629	0.18662	0.193526	0.212734
Rmar V1	Rmar_PCR1-7	0.193843	0.204232	0.202614	0.204799	0.201039	0.204897	0.188773	0.201053	0.197406	0.20106	0.20118	0.208511	0.206364	0.19215	0.19385	0.199328	0.202492	0.195941	0.208699	0.206408	0.210833	0.201224	0.20838	0.198498	0.212421	0.20652	0.211562	0.201332	0.204791	0.205435	0.201367	0.19722	0.200905	0.211164	0.216331	0.215391	0.209717	0.213792	0.203354	0.202605	0.198943	0.202668	0.204409	0.192391	0.198035	0.18478	0.195259	0.210804
Rmar V1	Rmar_PCR1-12	0.183055	0.194898	0.195271	0.197415	0.193711	0.197508	0.18161	0.195547	0.191938	0.195554	0.193847	0.201072	0.198965	0.188532	0.188417	0.192022	0.195155	0.185092	0.201252	0.199008	0.19964	0.190271	0.197268	0.191233	0.201202	0.197285	0.207795	0.190367	0.197408	0.196184	0.194026	0.189954	0.191782	0.200277	0.204838	0.206128	0.197026	0.206285	0.195979	0.193461	0.189869	0.193529	0.195244	0.185177	0.188946	0.177689	0.186249	0.197964
Rmar V1	Rmar_PCR1-18	0.183668	0.193614	0.192306	0.194349	0.1907	0.190801	0.178632	0.190712	0.187163	0.190718	0.190801	0.19796	0.194139	0.181986	0.183674	0.189001	0.192224	0.1857	0.198235	0.194253	0.200239	0.190905	0.197867	0.190219	0.20179	0.196127	0.204853	0.189184	0.190932	0.194716	0.191075	0.187027	0.190679	0.202653	0.205242	0.204897	0.201133	0.203264	0.192901	0.192394	0.187065	0.192525	0.194255	0.182307	0.187921	0.174887	0.179942	0.200638
Rmar V1	Rmar_PCR1-23	0.194026	0.210205	0.202806	0.205019	0.20124	0.203558	0.190771	0.199688	0.195768	0.199416	0.197694	0.206858	0.204993	0.187421	0.189104	0.19953	0.20294	0.197967	0.207032	0.206875	0.20948	0.203275	0.201143	0.200468	0.210756	0.210473	0.219317	0.198113	0.201578	0.204202	0.20182	0.199233	0.201332	0.209483	0.216977	0.211827	0.212086	0.212407	0.201707	0.21022	0.206475	0.206517	0.211999	0.194259	0.205576	0.192102	0.195427	0.214682
Rmar V1	Rmar_ctg9908-3	0.173385	0.179031	0.185443	0.18357	0.183933	0.183669	0.168129	0.181745	0.178211	0.179968	0.180087	0.181751	0.188683	0.174892	0.176537	0.178302	0.183516	0.178946	0.189502	0.190646	0.193439	0.180761	0.191089	0.183135	0.189498	0.182016	0.188637	0.178819	0.187172	0.176978	0.189617	0.180189	0.181951	0.188526	0.188251	0.199393	0.188977	0.190385	0.184372	0.1765	0.173002	0.18005	0.178203	0.171912	0.186211	0.164598	0.178485	0.191492
Rmar (*) V1	Rmar_ctg9908-2	0.170678	0.174841	0.179081	0.176144	0.175768	0.179519	0.164216	0.177679	0.175957	0.177684	0.174282	0.179434	0.184537	0.170905	0.172551	0.172547	0.180749	0.172634	0.184802	0.186226	0.188505	0.174377	0.18445	0.177103	0.184688	0.175828	0.187743	0.172569	0.172495	0.178304	0.188411	0.177408	0.17764	0.185785	0.191299	0.19131	0.192988	0.182961	0.179605	0.17407	0.174019	0.175922	0.179276	0.171054	0.185228	0.16553	0.180798	0.1925
Rmar (*) V1	Rmar_ctg9908	0.177356	0.183433	0.189478	0.182305	0.187864	0.180602	0.170466	0.182283	0.1823	0.184027	0.182399	0.191142	0.18566	0.173774	0.175438	0.180655	0.187549	0.182798	0.196975	0.193074	0.197101	0.181195	0.191213	0.189154	0.195027	0.187837	0.198228	0.187996	0.180567	0.184732	0.197025	0.185896	0.187791	0.201443	0.192473	0.205312	0.199868	0.191042	0.195209	0.177582	0.17591	0.181186	0.183018	0.174539	0.186982	0.168979	0.177389	0.196076
Rmar (*) V1	Rmar_ctg15914	0.175818	0.183464	0.186061	0.18452	0.182909	0.184584	0.169156	0.182729	0.179244	0.177654	0.182816	0.188051	0.180983	0.174166	0.175822	0.181051	0.184217	0.181306	0.190093	0.187962	0.199331	0.181519	0.187963	0.183992	0.191788	0.181149	0.187712	0.182982	0.186287	0.183378	0.190165	0.180862	0.182697	0.192825	0.185959	0.198274	0.192953	0.19145	0.188433	0.18437	0.180878	0.184842	0.191475	0.181419	0.192136	0.17575	0.184266	0.201241
Rmar (*) V1	Rmar_ctg11200-2	0.169233	0.178398	0.179362	0.174419	0.174476	0.176215	0.161013	0.17267	0.167546	0.172674	0.174476	0.179631	0.177719	0.16426	0.165893	0.17274	0.177554	0.176376	0.179825	0.184608	0.190615	0.177974	0.179472	0.177363	0.183221	0.181308	0.182769	0.181548	0.179645	0.171706	0.179882	0.174228	0.174331	0.189455	0.191282	0.191604	0.189721	0.183004	0.179898	0.182531	0.179329	0.182673	0.188137	0.174628	0.178441	0.169057	0.182679	0.189179
Rmar (*) V1	Rmar_ctg11200	0.180899	0.186649	0.189576	0.184419	0.18467	0.184519	0.168782	0.177182	0.177205	0.180774	0.182702	0.188045	0.18595	0.172079	0.173738	0.180887	0.187615	0.184782	0.193711	0.19303	0.199779	0.190169	0.189765	0.187231	0.195571	0.189737	0.191008	0.192005	0.188066	0.175973	0.188296	0.184229	0.18603	0.199843	0.202302	0.200049	0.198601	0.191335	0.192191	0.194635	0.187346	0.19284	0.198233	0.186254	0.191855	0.180419	0.192782	0.202586
Rmar (*) V2	Rmar_ctg23555-4	0.264481	0.272056	0.254292	0.266242	0.244654	0.27039	0.2545	0.270277	0.272385	0.262362	0.264255	0.268238	0.274433	0.268449	0.268335	0.260205	0.258181	0.264877	0.265329	0.268444	0.288084	0.270831	0.278767	0.253939	0.272866	0.266711	0.27409	0.277182	0.270581	0.269637	0.257075	0.252385	0.260518	0.267779	0.283273	0.280493	0.282421	0.27442	0.257058	0.280746	0.274493	0.268932	0.268837	0.265101	0.281857	0.264381	0.266369	0.289804
Rmar (*) V2	Rmar_ctg23555-3	0.258118	0.257543	0.267848	0.262128	0.263899	0.264178	0.250393	0.266127	0.26414	0.258233	0.258303	0.2643	0.274164	0.264074	0.264178	0.256286	0.271843	0.266604	0.276874	0.280518	0.285597	0.270551	0.276361	0.269567	0.27083	0.280593	0.276221	0.268562	0.272333	0.271344	0.272786	0.263859	0.264218	0.277629	0.272531	0.290748	0.286097	0.272379	0.270653	0.274327	0.266237	0.270389	0.264465	0.262681	0.273457	0.259917	0.268345	0.279606
Rmar (*) V2	Rmar_ctg23555-2	0.258118	0.257543	0.267848	0.262128	0.263899	0.264178	0.250393	0.266127	0.26414	0.258233	0.258303	0.2643	0.274164	0.264074	0.264178	0.256286	0.271843	0.266604	0.276874	0.280518	0.285597	0.270551	0.276361	0.269567	0.27083	0.280593	0.276221	0.268562	0.272333	0.271344	0.272786	0.263859	0.264218	0.277629	0.272531	0.290748	0.286097	0.272379	0.270653	0.274327	0.266237	0.270389	0.264465	0.262681	0.273457	0.259917	0.268345	0.279606
Rmar (*) V2	Rmar_ctg23555	0.250637	0.253695	0.250191	0.248519	0.246295	0.260584	0.240939	0.256437	0.258495	0.250647	0.246758	0.250647	0.26435	0.252613	0.254522	0.242815	0.254069	0.251011	0.262929	0.268366	0.273687	0.256862	0.264618	0.251897	0.25503	0.260504	0.260337	0.260996	0.254681	0.259608	0.250966	0.248278	0.252562	0.263705	0.264453	0.270323	0.271973	0.262555	0.250851	0.268305	0.266265	0.260729	0.262571	0.252921	0.263637	0.256029	0.262369	0.277727
Sara V1	Sara_PCRA.1	0.276924	0.274667	0.284901	0.287646	0.278866	0.287774	0.2669	0.283207	0.281106	0.285396	0.276938	0.283222	0.285411	0.274988	0.276938	0.276924	0.289472	0.2904	0.287846	0.285043	0.310714	0.291755	0.298465	0.281958	0.298373	0.287378	0.276586	0.305365	0.285444	0.283349	0.281897	0.274736	0.289398	0.286296	0.283561	0.299785	0.302017	0.300272	0.279563	0.294995	0.293566	0.297598	0.287631	0.29202	0.288096	0.286729	0.279857	0.308374
Sara V1	Sara_PCRA.2	0.283345	0.281237	0.291402	0.294222	0.285303	0.294362	0.273209	0.289712	0.28758	0.291934	0.28336	0.289728	0.291951	0.281394	0.28336	0.283345	0.296057	0.297034	0.294394	0.291529	0.317645	0.298356	0.305194	0.288359	0.305076	0.293912	0.282947	0.312191	0.291985	0.289932	0.288393	0.281123	0.295959	0.292764	0.290272	0.306456	0.308746	0.306981	0.286033	0.301564	0.300169	0.304211	0.294161	0.298619	0.294608	0.293233	0.286218	0.315013
Sara V1	Sara_PCRA.5	0.279054	0.276846	0.287057	0.289827	0.281001	0.289959	0.268993	0.285364	0.283253	0.287564	0.279068	0.28538	0.28758	0.277113	0.279068	0.279054	0.291656	0.292601	0.290017	0.287194	0.313012	0.293944	0.300697	0.284081	0.300596	0.289545	0.278696	0.307628	0.287613	0.285532	0.284051	0.276855	0.291574	0.288441	0.285787	0.301997	0.304248	0.302497	0.281709	0.297174	0.295756	0.299791	0.289797	0.294209	0.290256	0.288886	0.281967	0.310576
Sara V1	Sara_PCRA.6	0.279054	0.276846	0.287057	0.289827	0.281001	0.289959	0.268993	0.285364	0.283253	0.287564	0.279068	0.28538	0.28758	0.277113	0.279068	0.279054	0.291656	0.292601	0.290017	0.287194	0.313012	0.293944	0.300697	0.284081	0.300596	0.289545	0.278696	0.307628	0.287613	0.285532	0.284051	0.276855	0.291574	0.288441	0.285787	0.301997	0.304248	0.302497	0.281709	0.297174	0.295756	0.299791	0.289797	0.294209	0.290256	0.288886	0.281967	0.310576
Sara V1	Sara_PCRA.10	0.276924	0.274667	0.284901	0.287646	0.278866	0.287774	0.2669	0.283207	0.281106	0.285396	0.276938	0.283222	0.285411	0.274988	0.276938	0.276924	0.289472	0.2904	0.287846	0.285043	0.310714	0.291755	0.298465	0.281958	0.298373	0.287378	0.276586	0.305365	0.285444	0.283349	0.281897	0.274736	0.289398	0.286296	0.283561	0.299785	0.302017	0.300272	0.279563	0.294995	0.293566	0.297598	0.287631	0.29202	0.288096	0.286729	0.279857	0.308374
Sara V1	Sara_PCRA.14	0.281194	0.276846	0.289224	0.292019	0.283147	0.292155	0.271096	0.287533	0.285411	0.289744	0.281209	0.287548	0.28976	0.279248	0.281209	0.281194	0.293851	0.294812	0.2922	0.289356	0.310675	0.296145	0.298429	0.286215	0.30283	0.291723	0.280816	0.309904	0.289793	0.287726	0.286217	0.278984	0.293761	0.290597	0.285787	0.304221	0.306491	0.304733	0.283866	0.299363	0.297957	0.301996	0.291974	0.296408	0.292427	0.291054	0.284087	0.312789
Sara V1	Sara_PCR4-4	0.279054	0.276846	0.287057	0.289827	0.281001	0.289959	0.268993	0.285364	0.283253	0.287564	0.279068	0.28538	0.28758	0.277113	0.279068	0.279054	0.291656	0.292601	0.290017	0.287194	0.313012	0.293944	0.300697	0.284081	0.300596	0.289545	0.278696	0.307628	0.287613	0.285532	0.284051	0.276855	0.291574	0.288441	0.285787	0.301997	0.304248	0.302497	0.281709	0.297174	0.295756	0.299791	0.289797	0.294209	0.290256	0.288886	0.281967	0.310576
Sara V1	Sara_PCR4-3	0.282719	0.280606	0.290759	0.293555	0.284675	0.293688	0.272608	0.289064	0.286943	0.291277	0.282734	0.28908	0.291294	0.28077	0.282734	0.282719	0.295388	0.296348	0.293744	0.290898	0.316881	0.297689	0.304486	0.287753	0.30438	0.293265	0.282353	0.311457	0.291328	0.28926	0.287751	0.280506	0.295301	0.29214	0.289601	0.303537	0.308047	0.306289	0.285396	0.300921	0.299507	0.303556	0.293519	0.297957	0.293983	0.292595	0.285629	0.314371
Sara V1	Sara_PCR3-5	0.277384	0.275136	0.285377	0.288132	0.27933	0.28826	0.267339	0.283681	0.281576	0.285875	0.277399	0.283697	0.285892	0.275445	0.277399	0.277384	0.289959	0.2904	0.287846	0.285043	0.311253	0.292248	0.298976	0.282425	0.298881	0.287378	0.277045	0.30589	0.285924	0.283829	0.281897	0.275191	0.289884	0.286774	0.284051	0.298264	0.302533	0.300785	0.280031	0.295493	0.294063	0.298101	0.288114	0.292514	0.288581	0.287209	0.280321	0.308898
Sara V1	Sara_PCRA.8	0.270653	0.25827	0.282255	0.282328	0.28054	0.28252	0.265324	0.273181	0.273247	0.271235	0.27794	0.284549	0.282272	0.269231	0.271203	0.275677	0.278266	0.280068	0.292115	0.289123	0.289142	0.281286	0.292933	0.281268	0.285783	0.284783	0.263497	0.285598	0.280025	0.268424	0.272056	0.269613	0.282368	0.279132	0.291248	0.306849	0.292985	0.290522	0.281318	0.279872	0.273656	0.275831	0.269889	0.259459	0.276639	0.262538	0.2685	0.297479
Sara V1	Sara_PCR3-7	0.26208	0.255348	0.282007	0.274551	0.273862	0.276761	0.260431	0.26818	0.26823	0.274496	0.272503	0.276606	0.276979	0.264286	0.26623	0.26829	0.273722	0.272453	0.284484	0.283928	0.279751	0.268733	0.280739	0.277278	0.280786	0.281897	0.270027	0.278808	0.272411	0.265619	0.280339	0.271867	0.280255	0.277323	0.283037	0.294865	0.28812	0.280581	0.274476	0.276457	0.272388	0.276718	0.270829	0.275049	0.283581	0.265837	0.284761	0.291773
Sara V1	Sara_PCR4-1	0.265618	0.258955	0.285632	0.278149	0.277016	0.280373	0.263967	0.271747	0.271797	0.278095	0.276094	0.280215	0.280595	0.267837	0.269788	0.271859	0.277307	0.276501	0.288605	0.288038	0.283387	0.272308	0.284367	0.280871	0.284415	0.285994	0.273594	0.282429	0.275998	0.269189	0.284432	0.275447	0.283876	0.280915	0.286784	0.298421	0.291769	0.284204	0.278072	0.280062	0.275974	0.280327	0.274414	0.278655	0.287224	0.269388	0.288406	0.295431
Sara V1	Sara_PCR3-1	0.253507	0.25514	0.270952	0.263587	0.263026	0.265715	0.253871	0.261487	0.261531	0.267659	0.261608	0.267659	0.27006	0.25766	0.25957	0.25956	0.273136	0.259528	0.281704	0.276969	0.270676	0.261763	0.273781	0.262596	0.27385	0.269034	0.261336	0.273982	0.263575	0.2569	0.269316	0.25505	0.27119	0.262633	0.276134	0.287684	0.281072	0.275749	0.267678	0.263378	0.253715	0.261718	0.250198	0.258006	0.266495	0.251226	0.263222	0.284702
Sara V1	Sara_PCR3-3	0.277971	0.236106	0.289799	0.284531	0.288007	0.284656	0.263357	0.275597	0.273476	0.276032	0.280198	0.282231	0.284038	0.267279	0.269258	0.275772	0.288633	0.286834	0.299367	0.291901	0.296404	0.29097	0.295576	0.289	0.295473	0.29413	0.273067	0.286866	0.282282	0.272761	0.292478	0.281493	0.289964	0.2935	0.263834	0.307707	0.303332	0.290623	0.29327	0.283535	0.278832	0.287662	0.277236	0.269125	0.282605	0.268728	0.287542	0.29705
Sara V2	Sara_PCR3-8	0.260777	0.243106	0.275782	0.268326	0.269122	0.270385	0.252131	0.260777	0.258708	0.254067	0.263093	0.272345	0.270194	0.256527	0.258648	0.263093	0.2646	0.270115	0.278476	0.273281	0.2783	0.272165	0.279552	0.270402	0.272128	0.273435	0.253595	0.272083	0.270222	0.257968	0.26739	0.257855	0.266806	0.257425	0.279598	0.280695	0.280243	0.274805	0.274564	0.270981	0.264489	0.273605	0.267086	0.263092	0.275138	0.255335	0.275711	0.295467
Sara V2	Sara_PCR2.3-2	0.267309	0.249432	0.282417	0.275005	0.275694	0.277073	0.258584	0.267309	0.262885	0.260519	0.267296	0.279033	0.272073	0.258372	0.260495	0.267296	0.27112	0.272495	0.285672	0.280381	0.280209	0.274032	0.281457	0.276889	0.278766	0.280554	0.259955	0.278748	0.276895	0.264517	0.274462	0.264293	0.273312	0.263811	0.286395	0.289611	0.289338	0.281505	0.281242	0.277488	0.270953	0.280138	0.273576	0.269591	0.276995	0.261709	0.277567	0.297333
Sara V2	Sara_PCRA.4	0.26265	0.244934	0.277668	0.270238	0.270997	0.272297	0.253989	0.26265	0.258263	0.255922	0.262638	0.274254	0.267361	0.253789	0.255899	0.262638	0.266463	0.267774	0.280887	0.275659	0.275397	0.269337	0.276651	0.272246	0.274019	0.278193	0.255421	0.273985	0.272129	0.25985	0.269758	0.259699	0.26866	0.259254	0.281534	0.284809	0.284533	0.276715	0.276466	0.272831	0.266334	0.275459	0.268935	0.26495	0.272305	0.257163	0.27288	0.292542
Sara V2	Sara_PCRA.9	0.26286	0.247007	0.277867	0.270486	0.271193	0.272542	0.254196	0.26286	0.258469	0.256121	0.262848	0.274491	0.267585	0.253989	0.256098	0.262848	0.266653	0.267998	0.281087	0.275845	0.275643	0.269535	0.276895	0.272397	0.274231	0.278393	0.257542	0.274213	0.272368	0.260066	0.269956	0.259877	0.268831	0.259408	0.281793	0.285005	0.284738	0.276943	0.276686	0.272985	0.266493	0.27561	0.269093	0.265127	0.272472	0.25732	0.27306	0.292696
Sara V2	Sara_PCR4-7	0.281561	0.268859	0.289859	0.28451	0.285809	0.290963	0.269344	0.281774	0.279619	0.277565	0.277929	0.288503	0.28852	0.27333	0.27534	0.277929	0.288016	0.282405	0.297497	0.292693	0.304807	0.28245	0.295145	0.282793	0.295076	0.290197	0.283501	0.288455	0.288553	0.275153	0.282267	0.279298	0.2856	0.278822	0.299747	0.305353	0.307193	0.292918	0.288787	0.294003	0.276984	0.292183	0.283815	0.282125	0.284369	0.278849	0.293933	0.30998
Dmel V1	Dmel_PCR2.1-2_INS	0.172816	0.167757	0.175661	0.176683	0.174159	0.176818	0.15927	0.17118	0.1694	0.171186	0.165934	0.176654	0.17965	0.169689	0.171339	0.164143	0.180969	0.169602	0.183373	0.186338	0.189648	0.174591	0.183887	0.175104	0.18376	0.181582	0.184693	0.180401	0.165811	0.171543	0.185365	0.172187	0.179365	0.187575	0.184871	0.188036	0.195233	0.183458	0.181927	0.188043	0.179157	0.184335	0.189721	0.177888	0.188911	0.173879	0.188098	0.197651
Dmel V1	Dmel_PCR2-1_7_INS	0.172816	0.167757	0.175661	0.176683	0.174159	0.176818	0.15927	0.17118	0.1694	0.171186	0.165934	0.176654	0.17965	0.169689	0.171339	0.164143	0.180969	0.169602	0.183373	0.186338	0.189648	0.174591	0.183887	0.175104	0.18376	0.181582	0.184693	0.180401	0.165811	0.171543	0.185365	0.172187	0.179365	0.187575	0.184871	0.188036	0.195233	0.183458	0.181927	0.188043	0.179157	0.184335	0.189721	0.177888	0.188911	0.173879	0.188098	0.197651
Dmel V1	Dmel_PCR2-1_17_INS	0.171666	0.166564	0.174506	0.175538	0.173005	0.175675	0.158112	0.170029	0.168246	0.170035	0.164779	0.175509	0.178503	0.16854	0.17019	0.162986	0.17982	0.168448	0.182222	0.185188	0.188511	0.173438	0.182749	0.173944	0.182618	0.180435	0.183542	0.179258	0.164654	0.170387	0.184219	0.171031	0.178213	0.186426	0.1837	0.186887	0.194093	0.182312	0.180782	0.186893	0.178	0.183177	0.188568	0.176731	0.187758	0.172723	0.186952	0.1965
Dmel V1	Dmel_PCR2-1_22_INS	0.173314	0.168253	0.176168	0.177192	0.174661	0.177329	0.159724	0.171672	0.169886	0.171679	0.16641	0.177164	0.18017	0.170177	0.171832	0.164613	0.181494	0.17009	0.183906	0.18688	0.190203	0.175095	0.184421	0.17561	0.184295	0.182109	0.185229	0.180925	0.168081	0.172037	0.185906	0.172683	0.179886	0.188122	0.185424	0.188584	0.195804	0.18399	0.182455	0.188591	0.179675	0.184872	0.190276	0.178403	0.189464	0.17438	0.188644	0.19823
Dmel V1	Dmel_PCR2-1_23_INS	0.173308	0.168247	0.176162	0.177185	0.174655	0.177322	0.159719	0.171666	0.169879	0.171672	0.166404	0.177157	0.180163	0.170171	0.171826	0.164608	0.181488	0.170084	0.1839	0.186873	0.190196	0.175089	0.184413	0.175605	0.184287	0.182103	0.185222	0.180918	0.168075	0.172031	0.185899	0.172678	0.179881	0.188116	0.185416	0.188578	0.195796	0.183983	0.182448	0.188584	0.179669	0.184866	0.19027	0.178397	0.189457	0.174374	0.188637	0.198224
Dmel V2	Dmel_PCR5-19	0.328483	0.328414	0.340487	0.336573	0.343067	0.338979	0.320962	0.338804	0.338898	0.334525	0.337034	0.339233	0.341211	0.32556	0.3277	0.332318	0.347385	0.333249	0.351042	0.352324	0.35061	0.342389	0.344275	0.340401	0.337753	0.34805	0.349634	0.34303	0.34126	0.336061	0.339631	0.338279	0.340727	0.347203	0.348295	0.359758	0.342508	0.34363	0.346515	0.364945	0.348122	0.362544	0.350494	0.35172	0.363997	0.347895	0.355072	0.379807
Dmel V2	Dmel_PCR1.5A-41	0.333319	0.333434	0.345451	0.341501	0.34805	0.343919	0.325749	0.343747	0.343844	0.339428	0.341952	0.344173	0.346175	0.330383	0.332543	0.337198	0.352409	0.338135	0.356111	0.357409	0.355644	0.347357	0.349254	0.345363	0.342678	0.353087	0.354713	0.347992	0.346225	0.341	0.344595	0.343221	0.345701	0.352229	0.353467	0.3649	0.347504	0.348632	0.351527	0.370127	0.353161	0.367718	0.35557	0.356784	0.369201	0.352918	0.357718	0.382623
Dmel V2	Dmel_PCR3-30	0.333272	0.333391	0.345407	0.341453	0.348003	0.343871	0.325708	0.343699	0.343795	0.33938	0.341903	0.344124	0.346125	0.330339	0.332499	0.337152	0.352361	0.338089	0.356061	0.357359	0.355589	0.347306	0.3492	0.34532	0.347434	0.353039	0.354664	0.34794	0.346175	0.340952	0.34455	0.343177	0.345659	0.352183	0.353411	0.364846	0.347458	0.348582	0.351476	0.370069	0.353112	0.367665	0.355522	0.356731	0.369144	0.352868	0.360105	0.385081
Dmel V2	Dmel_PCR1.5A-2	0.334635	0.337267	0.349205	0.345226	0.351805	0.342904	0.329413	0.347479	0.347575	0.343137	0.345663	0.347895	0.349912	0.334058	0.33623	0.340897	0.351411	0.339463	0.362344	0.361221	0.358893	0.348677	0.345761	0.351163	0.348795	0.356872	0.358534	0.349279	0.345583	0.344735	0.345974	0.346964	0.349468	0.356012	0.357337	0.368727	0.35811	0.352397	0.352868	0.366519	0.361794	0.371565	0.359383	0.360567	0.373062	0.351876	0.359066	0.389063
Dmel V2	Dmel_PCR1.5A-22	0.356222	0.356689	0.371039	0.362105	0.371327	0.364632	0.350589	0.364425	0.367025	0.362456	0.367631	0.364936	0.366964	0.350615	0.352839	0.362614	0.370819	0.361214	0.379759	0.373472	0.374445	0.373367	0.372808	0.372978	0.373523	0.379089	0.380577	0.371594	0.367025	0.361669	0.370273	0.368722	0.371248	0.378097	0.372635	0.388889	0.367796	0.369461	0.377634	0.391815	0.37414	0.391332	0.376565	0.378035	0.390859	0.373924	0.376899	0.407165
Dmel V2	Dmel_PCR5-30	0.332341	0.332659	0.34925	0.333596	0.351852	0.338259	0.329454	0.338116	0.342889	0.338478	0.345712	0.347945	0.340494	0.324898	0.327044	0.340943	0.346731	0.337152	0.359959	0.347011	0.344412	0.346329	0.34343	0.348846	0.346441	0.359337	0.356204	0.346913	0.34525	0.335381	0.343659	0.34231	0.344808	0.35367	0.354977	0.368781	0.353401	0.336021	0.355337	0.369042	0.356996	0.361822	0.354643	0.355745	0.36816	0.351925	0.354288	0.384086
Dmel V2	Dmel_PCR1.5A-14	0.356165	0.361801	0.366166	0.364585	0.371356	0.367109	0.348218	0.366913	0.367026	0.362449	0.362622	0.364917	0.369451	0.353049	0.355285	0.357691	0.373368	0.356233	0.379756	0.378524	0.378897	0.37329	0.3677	0.373065	0.368392	0.369122	0.378207	0.371479	0.367026	0.36169	0.36328	0.36631	0.371335	0.380664	0.383094	0.381265	0.375302	0.37199	0.372542	0.394385	0.381735	0.391841	0.379162	0.375968	0.393467	0.37189	0.376862	0.409858
Dmel V2	Dmel_PCR1.5A-24	0.339852	0.337657	0.349637	0.345694	0.352267	0.35053	0.332141	0.350346	0.348055	0.345994	0.346155	0.348393	0.352813	0.33684	0.339021	0.34136	0.354237	0.342318	0.365306	0.361683	0.364433	0.349188	0.353528	0.351573	0.351738	0.362213	0.361365	0.354726	0.341726	0.347599	0.351192	0.349771	0.350225	0.354057	0.360412	0.369244	0.363387	0.35528	0.355798	0.369522	0.357422	0.367124	0.355016	0.356196	0.371099	0.352346	0.359581	0.384542
Dmel V2	Dmel_PCR1.5A-1	0.351022	0.358959	0.35891	0.354531	0.361603	0.356992	0.340801	0.356814	0.359787	0.35483	0.357427	0.359703	0.356867	0.347945	0.350162	0.352544	0.370982	0.351114	0.374879	0.371135	0.365977	0.358073	0.364936	0.363282	0.360655	0.374221	0.377832	0.361185	0.359352	0.3561	0.360541	0.359059	0.359142	0.368289	0.372345	0.376334	0.370377	0.366714	0.36773	0.386316	0.371368	0.378779	0.378419	0.372204	0.380325	0.366171	0.375635	0.398651
Bbro	Bbro-PCRA-1	0.270018	0.268407	0.289378	0.283432	0.278575	0.278856	0.263837	0.280973	0.283274	0.265926	0.272325	0.283234	0.28974	0.272467	0.274549	0.270125	0.284871	0.270442	0.294992	0.298681	0.2864	0.279357	0.283287	0.286822	0.274863	0.281057	0.291773	0.276773	0.28326	0.275507	0.292619	0.278292	0.281058	0.302306	0.289928	0.303285	0.297925	0.289829	0.283556	0.274662	0.274753	0.279263	0.28191	0.271646	0.28326	0.261703	0.286083	0.295858
Bbro	Bbro-PCRA-16	0.274173	0.272538	0.293659	0.287661	0.282785	0.283059	0.267947	0.285191	0.282994	0.270052	0.276488	0.287466	0.294016	0.276626	0.278724	0.274276	0.289127	0.274605	0.299318	0.300725	0.290659	0.283569	0.28752	0.291097	0.27905	0.285295	0.291572	0.285469	0.287493	0.275243	0.296929	0.282508	0.285289	0.306686	0.287661	0.307664	0.302278	0.294126	0.2878	0.278857	0.278944	0.283497	0.286146	0.275802	0.287509	0.265801	0.29032	0.30019
Bbro	Bbro-PCRA-25	0.263614	0.261989	0.282761	0.276847	0.272075	0.272336	0.25749	0.274431	0.272271	0.259557	0.265883	0.276662	0.283097	0.266015	0.268077	0.263711	0.278314	0.264026	0.288282	0.289687	0.277535	0.272821	0.276712	0.282266	0.268388	0.274532	0.287382	0.274697	0.276687	0.264632	0.285944	0.271814	0.274531	0.295566	0.281023	0.296496	0.291232	0.283203	0.276982	0.268204	0.268287	0.277163	0.275342	0.265165	0.276638	0.255381	0.279444	0.289177
Bbro	Bbro-PCRA-20	0.274521	0.275076	0.287258	0.283478	0.278697	0.283402	0.263935	0.281057	0.283343	0.266032	0.272417	0.281334	0.289816	0.272536	0.274627	0.270229	0.282802	0.274954	0.29509	0.298823	0.291008	0.283913	0.287867	0.287011	0.279396	0.281211	0.294233	0.285803	0.279122	0.28004	0.290477	0.278461	0.281193	0.302496	0.289981	0.303399	0.293594	0.289977	0.283651	0.281441	0.281525	0.283872	0.291048	0.271661	0.287846	0.268309	0.286068	0.296014
Bbro	Bbro-PCRA-28	0.268134	0.266221	0.289015	0.280981	0.280679	0.283075	0.266298	0.282977	0.283028	0.268451	0.274572	0.28299	0.291505	0.274675	0.276714	0.270312	0.291094	0.266446	0.292215	0.302496	0.286028	0.27494	0.278721	0.292945	0.27067	0.280983	0.291443	0.277159	0.283015	0.277654	0.294344	0.28045	0.283107	0.308297	0.290212	0.300263	0.299591	0.287309	0.283331	0.277105	0.275037	0.279259	0.283894	0.275742	0.276841	0.262345	0.289764	0.289091
Bbro	Bbro-PCRA-3	0.271735	0.274292	0.294896	0.293405	0.286493	0.291109	0.274121	0.291005	0.29106	0.27204	0.282496	0.291019	0.299641	0.282606	0.284666	0.278177	0.296991	0.270047	0.298139	0.3085	0.289699	0.278568	0.282361	0.298854	0.278544	0.286806	0.295165	0.280789	0.286668	0.28564	0.300284	0.286258	0.288943	0.314337	0.298601	0.3085	0.303338	0.295379	0.289175	0.28074	0.27866	0.282922	0.287559	0.279365	0.276137	0.265907	0.286828	0.288427
Bbro	Bbro-PCRA-26	0.267885	0.270146	0.28876	0.285142	0.280441	0.280696	0.266084	0.282761	0.282813	0.264023	0.274357	0.282774	0.291289	0.274474	0.276505	0.270083	0.29083	0.266188	0.291966	0.302239	0.285816	0.27471	0.278493	0.292642	0.272551	0.280715	0.291136	0.27695	0.2828	0.277445	0.289686	0.280181	0.282858	0.308014	0.296617	0.302239	0.297085	0.287033	0.278771	0.276648	0.274584	0.278982	0.281496	0.275556	0.280742	0.261918	0.289586	0.290793
Bbro	Bbro-PCRA-7	0.280742	0.281359	0.291033	0.287326	0.282672	0.28725	0.268249	0.28497	0.2872	0.268291	0.276544	0.284982	0.293519	0.276645	0.278689	0.272276	0.293119	0.276874	0.298679	0.304549	0.294666	0.285564	0.29161	0.290799	0.283362	0.282984	0.300068	0.290057	0.285006	0.28398	0.294181	0.28245	0.285114	0.31037	0.301035	0.302312	0.297234	0.293696	0.285331	0.281031	0.278948	0.276998	0.288083	0.273416	0.278817	0.266178	0.285431	0.284788
Bbro	Bbro-PCRA-9	0.264769	0.262349	0.272876	0.267248	0.266619	0.266883	0.252561	0.26677	0.268948	0.254678	0.262776	0.271054	0.277253	0.258687	0.260668	0.25856	0.276787	0.263052	0.284421	0.287941	0.280576	0.267639	0.27979	0.278546	0.269461	0.264745	0.274898	0.273923	0.271079	0.265518	0.279968	0.266353	0.272995	0.293608	0.288552	0.29015	0.27858	0.277328	0.271348	0.269231	0.262959	0.269369	0.269763	0.263947	0.268716	0.254668	0.277781	0.281055
Bbro	Bbro-PCRA-2	0.260392	0.258251	0.266128	0.262541	0.258092	0.262479	0.244228	0.260291	0.260331	0.242242	0.254259	0.262392	0.268497	0.256434	0.258409	0.250141	0.266037	0.260787	0.271262	0.274784	0.278176	0.269297	0.27522	0.26785	0.267141	0.266703	0.281181	0.269404	0.262413	0.26324	0.26698	0.255836	0.26025	0.28254	0.274971	0.279063	0.274188	0.268643	0.26061	0.273082	0.2628	0.264814	0.271727	0.259272	0.264255	0.256585	0.272935	0.274251
Bbro	Bbro-PCRA-29	0.248516	0.24601	0.25646	0.257031	0.244232	0.256964	0.238465	0.252611	0.252766	0.240563	0.244451	0.252611	0.260877	0.244548	0.246524	0.244442	0.254253	0.244833	0.263761	0.265138	0.261952	0.257139	0.261171	0.25404	0.259263	0.252812	0.266954	0.257522	0.252642	0.253571	0.255075	0.246094	0.252607	0.264341	0.269791	0.269455	0.268811	0.263127	0.252911	0.26097	0.250509	0.244851	0.257434	0.24539	0.247884	0.246331	0.250446	0.264493
Bbro	Bbro-PCRA-5	0.251462	0.238966	0.259744	0.24773	0.249306	0.249549	0.235052	0.245174	0.249487	0.239175	0.24325	0.249455	0.255694	0.238921	0.239034	0.241132	0.253256	0.251856	0.267285	0.260135	0.258669	0.251897	0.266729	0.259286	0.264714	0.255995	0.268418	0.260298	0.24119	0.248023	0.258424	0.249064	0.253616	0.267856	0.247594	0.275099	0.272448	0.255808	0.245478	0.264518	0.255871	0.258135	0.264923	0.244087	0.244732	0.249455	0.266916	0.257324
[truncated: 182 more columns]

## Sheet: B. Ranges of Pairwise Distances
Supplementary Table S6B: Ranges of Evolutionary Divergence within and between groups
Analyses were conducted using the Tamura 3-parameter model [73]. The rate of variation among sites was modeled with a gamma distribution (shape parameter = 2.8).
This analysis involved 230 nucleotide sequences. All ambiguous positions were removed for each sequence pair (pairwise deletion option). There were a total of 893 positions in the final dataset. This analysis was conducted in MEGA X [68].
Group	Bbuf		Bbuf (*)		Bspi		Bgar		Bvir		Bbou		Bsic		Bbal		Blat		Blur		Bsur		Ecal		Rmar V1		Rmar (*) V1		Rmar (*) V2		Sara V1		Sara V2		Dmel V1		Dmel V2		Bbro
	Max.	Min.	Max.	Min.	Max.	Min.	Max.	Min.	Max.	Min.	Max.	Min.	Max.	Min.	Max.	Min.	Max.	Min.	Max.	Min.	Max.	Min.	Max.	Min.	Max.	Min.	Max.	Min.	Max.	Min.	Max.	Min.	Max.	Min.	Max.	Min.	Max.	Min.	Max.	Min.
Bbuf	0.070371	0.0175725
Bbuf (*)	0.0675466	0.0137432	0.039698	0.00123461
Bspi	0.0821432	0.0201186	0.072604	0.013753	0.0869052	0.0188847
Bgar (*)	0.107292	0.0725003	0.111899	0.0711294	0.1193	0.0753236	0.0613092	0.0201911
Bvir	0.213379	0.172792	0.216812	0.164616	0.226819	0.177995	0.241981	0.176028	0.0824174	0.0112178
Bbou	0.218217	0.173053	0.219192	0.167857	0.236474	0.175147	0.242531	0.176457	0.102619	0.0450002	0.105574	0.0150061
Bsic	0.207607	0.177913	0.209725	0.172953	0.222158	0.185229	0.230637	0.189835	0.0822507	0.0476139	0.0851066	0.0137507	0.0265218	0.00247235
Bbal	0.204505	0.183706	0.204527	0.174813	0.220098	0.188604	0.232629	0.193169	0.0809473	0.0503563	0.0836822	0.0188439	0.0530955	0.0226703	0.0518061	0.0317224
Blat	0.197944	0.16615	0.201219	0.159801	0.211731	0.166133	0.217415	0.17087	0.128694	0.0845675	0.141299	0.0724242	0.122337	0.0852029	0.121018	0.0866353	0.112189	0.033047
Blur	0.203635	0.147902	0.206915	0.141697	0.217489	0.151202	0.217887	0.152542	0.122441	0.078849	0.136283	0.0668807	0.113229	0.0810489	0.111834	0.0825619	0.111948	0.0201026	0.0997902	0
Bsur	0.202987	0.155982	0.207438	0.151364	0.220561	0.161022	0.221548	0.16405	0.132093	0.088318	0.14621	0.0754108	0.121131	0.0911453	0.124455	0.0911879	0.118629	0.0252787	0.11341	0.00747473	0.104318	0.0012151
Ecal	0.196608	0.157019	0.197992	0.153721	0.211087	0.157235	0.22458	0.172155	0.235674	0.176571	0.242612	0.171859	0.2262	0.18867	0.223911	0.187029	0.219502	0.170207	0.223498	0.159831	0.227581	0.163271	0.0529771	-1.55431e-16
Rmar V1	0.210205	0.183055	0.208511	0.178632	0.219317	0.185092	0.214682	0.174887	0.215281	0.180968	0.225114	0.17619	0.20775	0.186423	0.210596	0.195321	0.214889	0.169268	0.208126	0.16396	0.218931	0.169691	0.214121	0.180211	0.0657603	0
Rmar (*) V1	0.189576	0.169233	0.191142	0.161013	0.205312	0.171706	0.202586	0.164598	0.200296	0.159802	0.205852	0.146551	0.194409	0.162519	0.191539	0.169128	0.189469	0.150035	0.191215	0.140048	0.198379	0.146682	0.211965	0.166206	0.151524	0.122906	0.107747	0.0511868
Rmar (*) V2	0.272056	0.244654	0.274433	0.240939	0.290748	0.248278	0.289804	0.252921	0.310823	0.256584	0.31587	0.253139	0.28933	0.249476	0.293477	0.264686	0.296956	0.254673	0.297044	0.236946	0.297023	0.242698	0.299594	0.256911	0.299493	0.272885	0.27831	0.247137	0.135904	0
Sara V1	0.294362	0.236106	0.291951	0.253871	0.317645	0.25505	0.315013	0.250198	0.33868	0.278656	0.353356	0.270029	0.340133	0.273803	0.336821	0.276102	0.315538	0.256097	0.330075	0.249079	0.328319	0.253323	0.329079	0.2356	0.322976	0.250121	0.306489	0.233549	0.382074	0.327955	0.214268	0
Sara V2	0.290963	0.243106	0.28852	0.252131	0.307193	0.253595	0.30998	0.253039	0.326375	0.293035	0.340964	0.280204	0.324115	0.298885	0.318059	0.296678	0.300897	0.255296	0.308929	0.259039	0.312699	0.263282	0.299381	0.231494	0.307629	0.261226	0.295421	0.25228	0.359845	0.330328	0.219995	0.129641	0.102008	0.00137745
Dmel V1	0.177329	0.166564	0.18017	0.158112	0.195804	0.164654	0.19823	0.171058	0.195408	0.17206	0.195461	0.165063	0.181061	0.172038	0.184729	0.177057	0.178593	0.156539	0.180889	0.141135	0.179071	0.151056	0.18114	0.150277	0.179419	0.154868	0.168334	0.146547	0.268731	0.243138	0.292859	0.23647	0.255973	0.230769	0.00504263	0
Dmel V2	0.371356	0.328414	0.369451	0.320962	0.388889	0.333249	0.409858	0.345735	0.393762	0.342879	0.414839	0.336166	0.390874	0.351215	0.388594	0.346685	0.407854	0.341127	0.404738	0.326349	0.406763	0.335856	0.411239	0.349877	0.379588	0.329437	0.362666	0.319257	0.31106	0.272033	0.478669	0.41132	0.476894	0.411927	0.369871	0.328812	0.110843	0.00746543
Bbro	0.294896	0.238966	0.299641	0.235052	0.314337	0.24119	0.30019	0.244087	0.311267	0.236228	0.318645	0.239997	0.295276	0.246111	0.302466	0.250712	0.292875	0.22599	0.290564	0.218027	0.288928	0.225405	0.310183	0.238827	0.294496	0.234166	0.268222	0.213867	0.317474	0.268726	0.3939	0.295451	0.341287	0.411927	0.250133	0.215232	0.425781	0.36116	0.157961	0.00644938

## Sheet: C. Distances Within Groups
Supplementary Table S6C: Estimates of Average Evolutionary Divergence over Sequence Pairs within Groups:
number of base substitutions per site from averaging over all sequence pairs within each group
Analyses were conducted using the Tamura 3-parameter model [73]. The rate of variation among sites was modeled with a gamma distribution (shape parameter = 2.8). S.E.: Standard error estimates.
This analysis involved 230 nucleotide sequences. All ambiguous positions were removed for each sequence pair (pairwise deletion option). There were a total of 893 positions in the final dataset. This analysis was conducted in MEGA X [68].
Group	Distance	S.E.		Group	Distance	S.E.		Group	Distance	S.E.
Bbuf	0.0531608	0.00519169		Bbuf	0.0355096	0.00342759		Clade I	0.0484296	0.00381916
Bbuf (*)	0.0223903	0.003195
Bspi	0.0537869	0.00421656		Bspi	0.0537869	0.00430886
Bgar	0.0409754	0.00379374		Bgar	0.0409754	0.00375398		Clade II	0.0409754	0.00373203
Bvir	0.047544	0.00415783		Bvir	0.047544	0.00409789		Clade IIIa	0.056444	0.0038883
Bbou	0.0527082	0.00366977		Bbou	0.0527082	0.00366082
Bsic	0.0205821	0.00373756		Bsic	0.0205821	0.00380767
Bbal	0.0470418	0.00563353		Bbal	0.0470418	0.00539837
Blat	0.0805677	0.00679708		Blat	0.0805677	0.00655672		Clade IIIb	0.0522601	0.00499334
Blur	0.0632804	0.00553961		Blur	0.0632804	0.00553277
Bsur	0.05423	0.00422183		Bsur	0.05423	0.00412968		Clade IIIc	0.064269	0.0043355
Ecal	0.0321268	0.00310899		Ecal	0.0321268	0.00305701		Clade V	0.0321268	0.00303971
Rmar V1	0.0478781	0.00482925		Rmar	0.1691	0.0091545		Clade IV	0.104983	0.00679811
Rmar (*) V1	0.0906542	0.00716864
Rmar (*) V2	0.0928303	0.00846725						Clade IX	0.0928303	0.00847935
Sara V1	0.110114	0.00757		Sara	0.131342	0.00855209		Clade VII	0.131342	0.008676
Sara V2	0.043412	0.0051154
Dmel V1	0.00277154	0.00138632		Dmel	0.191331	0.0139056		Clade VI	0.00277154	0.00138513
Dmel V2	0.0500635	0.0043953						Clade X	0.0500635	0.00452204
Bbro	0.0732829	0.00543999		Bbro	0.0732829	0.00537664		Clade VIII	0.0732829	0.00533066
Overall	0.205893	0.00814985

## Sheet: D. Distances Between Groups
Supplementary Table S6D: Estimates of Evolutionary Divergence over Sequence Pairs Between Groups:
number of base substitutions per site from averaging over all sequence pairs between groups
Analyses were conducted using the Tamura 3-parameter model [73]. The rate of variation among sites was modeled with a gamma distribution (shape parameter = 2.8). Standard error estimates are shown above the diagonal.
This analysis involved 230 nucleotide sequences. All ambiguous positions were removed for each sequence pair (pairwise deletion option). There were a total of 893 positions in the final dataset. This analysis was conducted in MEGA X [68].
Group	Bbuf	Bspi	Bgar	Bvir	Bbou	Bsic	Bbal	Blat	Blur	Bsur	Ecal	Rmar	Sara	Dmel	Bbro
Bbuf		0.00419979	0.00743099	0.0156443	0.0155281	0.016241	0.0156759	0.0142733	0.0147526	0.0141896	0.0144107	0.0131718	0.0188364	0.0189973	0.0203338
Bspi	0.0489596		0.00728977	0.0153972	0.0153311	0.0160939	0.0154798	0.0141887	0.0146295	0.0140979	0.0143109	0.0129314	0.0188069	0.0194378	0.0200398
Bgar	0.0890614	0.0945333		0.015891	0.0156818	0.0167331	0.0162157	0.0147703	0.0148774	0.0147416	0.014968	0.0131363	0.0192609	0.0200314	0.0201483
Bvir	0.18872	0.198304	0.199578		0.00569383	0.00692295	0.00585825	0.00807631	0.00759421	0.00915199	0.0165236	0.0122949	0.020705	0.0192381	0.019603
Bbou	0.193246	0.204176	0.208119	0.0689924		0.00367516	0.00396804	0.0079862	0.00753022	0.00884241	0.0159193	0.0121635	0.0208817	0.0195007	0.0205781
Bsic	0.193551	0.204232	0.208945	0.0666518	0.042099		0.00455836	0.00919025	0.00880495	0.0101479	0.0162456	0.0129037	0.0215486	0.0197927	0.0214961
Bbal	0.192593	0.204342	0.209506	0.0653552	0.0527954	0.0423079		0.00844797	0.00786379	0.00938983	0.0160639	0.0125979	0.0207637	0.0198065	0.0208867
Blat	0.180803	0.18951	0.189631	0.103335	0.104121	0.103668	0.10428		0.0057525	0.00484318	0.0158065	0.0117268	0.019397	0.0191763	0.0188581
Blur	0.180562	0.189072	0.188294	0.0936722	0.0957435	0.0947671	0.0946849	0.0733948		0.00578454	0.0161099	0.0117087	0.0196056	0.0190815	0.0192502
Bsur	0.176248	0.184403	0.184957	0.104986	0.10595	0.105087	0.106137	0.0695731	0.0735673		0.0158974	0.0123869	0.0199493	0.0195432	0.0193604
Ecal	0.180591	0.18802	0.200572	0.207033	0.21227	0.211516	0.208572	0.197811	0.198411	0.194659		0.0139932	0.0194995	0.0213238	0.0203701
Rmar	0.205031	0.212322	0.207751	0.208141	0.21207	0.207774	0.211039	0.200977	0.199175	0.199393	0.21619		0.0168311	0.0162504	0.0161726
Sara	0.27565	0.285161	0.28361	0.31408	0.316161	0.315947	0.312311	0.290935	0.291331	0.290249	0.284445	0.298716		0.023761	0.0220934
Dmel	0.283937	0.294104	0.302379	0.299139	0.304196	0.301332	0.300116	0.294042	0.295161	0.292874	0.30365	0.281121	0.376519		0.0219392
Bbro	0.270228	0.280269	0.272778	0.272307	0.281853	0.273942	0.278831	0.263067	0.263619	0.261568	0.283098	0.269404	0.348516	0.338353
Group	Bbuf	Bbuf (*)	Bspi	Bgar	Bvir	Bbou	Bsic	Bbal	Blat	Blur	Bsur	Ecal	Rmar V1	Rmar (*) V1	Rmar (*) V2	Sara V1	Sara V2	Dmel V1	Dmel V2	Bbro
Bbuf		0.00391944	0.00411674	0.00730001	0.0154742	0.0153094	0.015988	0.0155857	0.0141948	0.0144582	0.014098	0.0139386	0.0151808	0.0129453	0.0193886	0.0193242	0.0220105	0.0151386	0.0250655	0.0197338
Bbuf (*)	0.0409363		0.00436462	0.00786957	0.0161282	0.0159305	0.0166236	0.016146	0.0145949	0.0149315	0.0144276	0.0144516	0.0154996	0.0134048	0.0198384	0.0197785	0.0226323	0.0155717	0.025103	0.0201374
Bspi	0.0517914	0.0472605		0.00736935	0.0155575	0.0154139	0.0161473	0.0156968	0.0142902	0.0145939	0.0141568	0.013919	0.0149622	0.0129366	0.0197723	0.0194822	0.0220103	0.0154256	0.0253822	0.0196663
Bgar	0.0892712	0.0889355	0.0945333		0.0160384	0.0158724	0.0168431	0.016401	0.0150034	0.0150338	0.0148809	0.0148511	0.0151722	0.0137593	0.0199117	0.0199906	0.0221992	0.0155377	0.0266894	0.0200708
Bvir	0.191081	0.187304	0.198304	0.199578		0.00577765	0.007076	0.00596221	0.00817985	0.0076733	0.00919506	0.0164398	0.0152462	0.012538	0.0205293	0.0215161	0.0236593	0.0153709	0.025281	0.0198497
Bbou	0.195816	0.191704	0.204176	0.208119	0.0689924		0.00367799	0.00402219	0.00811592	0.00761361	0.00897994	0.0159725	0.0150742	0.0123156	0.0201517	0.0215025	0.0237559	0.0147354	0.0259762	0.020603
Bsic	0.195861	0.192164	0.204232	0.208945	0.0666518	0.042099		0.00460684	0.00937723	0.00890864	0.0103611	0.0163271	0.0156529	0.0132814	0.0203675	0.0220892	0.024653	0.0152094	0.0262362	0.0213885
Bbal	0.195408	0.190905	0.204342	0.209506	0.0653552	0.0527954	0.0423079		0.00859097	0.00793917	0.00952023	0.0162039	0.0154884	0.0129803	0.0203129	0.0215804	0.0240343	0.0152641	0.0259945	0.0208458
Blat	0.182001	0.180084	0.18951	0.189631	0.103335	0.104121	0.103668	0.10428		0.00578977	0.00496515	0.0156891	0.0145218	0.0117712	0.0194423	0.0202359	0.0218301	0.0139667	0.0260716	0.0188081
Blur	0.181344	0.180094	0.189072	0.188294	0.0936722	0.0957435	0.0947671	0.0946849	0.0733948		0.00587194	0.0161758	0.0147199	0.0119547	0.0192377	0.0205476	0.0222323	0.0145914	0.0257741	0.0193656
Bsur	0.177287	0.175625	0.184403	0.184957	0.104986	0.10595	0.105087	0.106137	0.0695731	0.0735673		0.0157245	0.0148799	0.0124445	0.0200465	0.0206184	0.0225056	0.0141411	0.0264523	0.0192984
Ecal	0.182244	0.179599	0.18802	0.200572	0.207033	0.21227	0.211516	0.208572	0.197811	0.198411	0.194659		0.0157415	0.0144764	0.0210897	0.02073	0.0221064	0.0158915	0.0294712	0.0204932
Rmar V1	0.198288	0.194979	0.201615	0.195947	0.196211	0.202106	0.19689	0.201998	0.18915	0.187285	0.186889	0.198899		0.0101454	0.0198942	0.0191397	0.0217256	0.0150492	0.0255491	0.0188443
Rmar (*) V1	0.18073	0.177231	0.186777	0.181479	0.177287	0.180581	0.179653	0.179438	0.168954	0.168197	0.166291	0.190276	0.138652		0.0182412	0.0184889	0.0210247	0.0135892	0.0240695	0.0172514
Rmar (*) V2	0.259561	0.260552	0.269376	0.267817	0.275298	0.276741	0.269	0.274261	0.269707	0.266448	0.270928	0.285321	0.28251	0.264236		0.0245798	0.0256262	0.0209837	0.0212259	0.0208389
Sara V1	0.279962	0.277813	0.288297	0.286971	0.316956	0.320249	0.318542	0.314723	0.294946	0.294798	0.293655	0.292534	0.288801	0.28228	0.354334		0.0133706	0.0206752	0.0304165	0.0228871
Sara V2	0.270558	0.265404	0.276379	0.274197	0.306028	0.304717	0.308681	0.305557	0.279703	0.281623	0.280711	0.261798	0.276319	0.267915	0.346001	0.171501		0.0220234	0.0359354	0.0245285
Dmel V1	0.173951	0.169808	0.181285	0.183972	0.182732	0.180664	0.176791	0.18037	0.166769	0.167087	0.162421	0.166979	0.169721	0.15878	0.256892	0.271894	0.238198		0.0281433	0.0193303
Dmel V2	0.348017	0.345557	0.356782	0.368161	0.363809	0.372824	0.370522	0.366642	0.364749	0.366312	0.365348	0.379578	0.350066	0.34152	0.293587	0.436922	0.446984	0.346248		0.0283273
Bbro	0.272398	0.268925	0.280269	0.272778	0.272307	0.281853	0.273942	0.278831	0.263067	0.263619	0.261568	0.283098	0.271177	0.248277	0.29799	0.359231	0.318513	0.235491	0.395499
Group	Clade I	Clade II	Clade IIIa	Clade IIIb	Clade IIIc	Clade IV	Clade V	Clade VI	Clade VII	Clade VIII	Clade IX	Clade X
Clade I		0.00739093	0.015279	0.0151435	0.0141758	0.0133507	0.0140076	0.0155986	0.0189145	0.0199833	0.0197696	0.0252479
Clade II	0.0922884		0.0158624	0.0157346	0.0148958	0.013856	0.0150246	0.0160466	0.019267	0.0199855	0.0197016	0.0265282
Clade IIIa	0.198509	0.206418		0.00743541	0.00815803	0.0124497	0.0155726	0.0148432	0.0207253	0.0202663	0.0194943	0.0251899
Clade IIIb	0.18842	0.191239	0.0926702		0.00677075	0.0124527	0.01649	0.015323	0.0201729	0.0197283	0.0191698	0.0256989
Clade IIIc	0.182446	0.186017	0.103944	0.0782934		0.0121927	0.0154252	0.0141635	0.0194842	0.0190002	0.0190589	0.0256243
Clade IV	0.192016	0.18927	0.190788	0.180019	0.177811		0.0143062	0.013268	0.0170488	0.0170933	0.0179091	0.0235579
Clade V	0.184972	0.200572	0.21071	0.199884	0.19584	0.194919		0.0152768	0.0192628	0.0202078	0.0207157	0.0284355
Clade VI	0.177214	0.183972	0.180753	0.16906	0.163973	0.164671	0.166979		0.0194232	0.0193404	0.0207198	0.0271081
Clade VII	0.281259	0.28361	0.315338	0.293693	0.28985	0.282278	0.284445	0.263027		0.0221257	0.0232475	0.0300952
Clade VIII	0.27615	0.272778	0.27876	0.263848	0.262345	0.260608	0.283098	0.235491	0.348516		0.0200004	0.0277645
Clade IX	0.265603	0.267817	0.275512	0.268613	0.268941	0.274076	0.285321	0.256892	0.352141	0.29799		0.0208304
Clade X	0.352555	0.368161	0.370067	0.370805	0.363794	0.346121	0.379578	0.346248	0.43957	0.395499	0.293587

## Sheet: E. Net Distances Between Groups
Supplementary Table S6E: Estimates of Net Evolutionary Divergence between Froups of Sequences
number of base substitutions per site from estimation of net average between groups of sequences
Analyses were conducted using the Tamura 3-parameter model [73]. The rate of variation among sites was modeled with a gamma distribution (shape parameter = 2.8). Standard error estimates are shown above the diagonal.
This analysis involved 230 nucleotide sequences. All ambiguous positions were removed for each sequence pair (pairwise deletion option). There were a total of 893 positions in the final dataset. This analysis was conducted in MEGA X [68].
Group	Bbuf	Bspi	Bgar	Bvir	Bbou	Bsic	Bbal	Blat	Blur	Bsur	Ecal	Rmar	Sara	Dmel	Bbro
Bbuf		0.00110023	0.00673934	0.0148415	0.0147627	0.0156823	0.0153709	0.0130001	0.0134074	0.0134754	0.013797	0.0103735	0.017247	0.0141685	0.0188938
Bspi	0.00431134		0.00637203	0.0146	0.0145855	0.0155144	0.0152374	0.0128812	0.0132429	0.0133214	0.0136332	0.0101603	0.017406	0.0143471	0.0187075
Bgar	0.0508189	0.0471521		0.0152163	0.0151808	0.0162852	0.0159813	0.0134049	0.0136334	0.0139041	0.0146662	0.0105806	0.0178746	0.0150887	0.0188248
Bvir	0.147194	0.147639	0.155319		0.00309314	0.0052114	0.00337213	0.00592554	0.00550613	0.00764631	0.0160268	0.0104333	0.0193982	0.0147775	0.0185802
Bbou	0.149137	0.150928	0.161278	0.0188663		0.00145031	0.000824972	0.0056448	0.00547886	0.00737576	0.0155574	0.0102161	0.0193491	0.015139	0.0198081
Bsic	0.165505	0.167048	0.178166	0.0325887	0.00545381		0.00203625	0.00756069	0.00756172	0.00918939	0.0161831	0.0112514	0.0203242	0.0160192	0.0205904
Bbal	0.151318	0.153928	0.165497	0.0180623	0.00292042	0.00849591		0.00664304	0.00637085	0.00837416	0.0160649	0.0110771	0.0197819	0.0157677	0.0202435
Blat	0.122764	0.122333	0.128859	0.0392796	0.0374832	0.0530933	0.0404753		0.000655224	0.000663008	0.0147129	0.00854619	0.0174912	0.0133787	0.0176779
Blur	0.131167	0.130538	0.136166	0.03826	0.0377492	0.0528359	0.0395238	0.00147075		0.00225567	0.0152421	0.00873743	0.0177706	0.0136232	0.018132
Bsur	0.131379	0.130395	0.137354	0.0540986	0.0524806	0.0676807	0.0555008	0.00217428	0.0148121		0.0154105	0.00968892	0.018658	0.0144116	0.0185417
Ecal	0.146772	0.145063	0.164021	0.167197	0.169853	0.185162	0.168987	0.141463	0.150708	0.15148		0.0121052	0.0181838	0.0169689	0.0195217
Rmar	0.102726	0.100878	0.102713	0.0998186	0.101166	0.112933	0.102968	0.0761427	0.0829844	0.0877281	0.115577		0.013794	0.00852828	0.0137908
Sara	0.192224	0.192596	0.197451	0.224637	0.224136	0.239985	0.223119	0.18498	0.19402	0.197463	0.202711	0.148495		0.0184313	0.0208653
Dmel	0.170517	0.171545	0.186226	0.179701	0.182176	0.195375	0.18093	0.158092	0.167855	0.170093	0.191921	0.100905	0.215182		0.0170138
Bbro	0.215831	0.216735	0.215649	0.211893	0.218857	0.227009	0.218669	0.186142	0.195338	0.197812	0.230393	0.148212	0.246203	0.206046
Group	Bbuf	Bbuf (*)	Bspi	Bgar	Bvir	Bbou	Bsic	Bbal	Blat	Blur	Bsur	Ecal	Rmar V1	Rmar (*) V1	Rmar (*) V2	Sara V1	Sara V2	Dmel V1	Dmel V2	Bbro
Bbuf		0.00121665	0.000378447	0.00617777	0.0144074	0.0141652	0.0149291	0.014697	0.0125154	0.0128831	0.0129857	0.0134471	0.0149169	0.0117693	0.0177998	0.0176053	0.0219189	0.0149488	0.0245875	0.0187189
Bbuf (*)	0.00316081		0.00225579	0.00747547	0.0153017	0.0151095	0.0159812	0.0155891	0.013273	0.0137333	0.0136821	0.0142091	0.0155538	0.0126059	0.0185895	0.0181346	0.0224983	0.0155036	0.024855	0.0193126
Bspi	-0.00168239	0.00917189		0.00641674	0.0145847	0.0143924	0.0151995	0.0149086	0.0127918	0.0131544	0.0132217	0.0136104	0.0148282	0.0119933	0.0183714	0.0178952	0.0219532	0.0153075	0.0251526	0.0188671
Bgar	0.0422031	0.0572527	0.0471521		0.0148491	0.014779	0.0158232	0.0154835	0.0131519	0.0133105	0.0135842	0.0145978	0.0144372	0.012286	0.0184456	0.018413	0.0220195	0.0152201	0.0260954	0.0189937
Bvir	0.140728	0.152337	0.147639	0.155319		0.00313776	0.00524092	0.0033878	0.0057624	0.00543107	0.00742836	0.0158824	0.0141458	0.0112782	0.0191633	0.0192786	0.0230903	0.0154634	0.0251472	0.0181791
Bbou	0.142882	0.154155	0.150928	0.161278	0.0188663		0.00147154	0.00084009	0.00563512	0.00553113	0.00732989	0.0153474	0.014038	0.010944	0.0191097	0.0194684	0.0233113	0.0149175	0.0256293	0.0192836
Bsic	0.15899	0.170678	0.167048	0.178166	0.0325887	0.00545381		0.00205508	0.00760044	0.00764261	0.00918789	0.0160499	0.0147959	0.0123631	0.0194374	0.0206558	0.0247337	0.0155449	0.026116	0.0202471
Bbal	0.145307	0.156189	0.153928	0.165497	0.0180623	0.00292042	0.00849591		0.00666192	0.00646618	0.00834927	0.0157917	0.0145488	0.011806	0.0192889	0.0198108	0.0238798	0.0156335	0.0258417	0.0196808
Blat	0.115137	0.128605	0.122333	0.128859	0.0392796	0.0374832	0.0530933	0.0404753		0.000666018	0.000679214	0.0146887	0.0132166	0.00970401	0.0173638	0.0175629	0.0210296	0.0131351	0.0247364	0.0168386
Blur	0.123123	0.137258	0.130538	0.136166	0.03826	0.0377492	0.0528359	0.0395238	0.00147075		0.00228819	0.0151068	0.0131785	0.00989059	0.0175632	0.0177333	0.0211765	0.0138622	0.0247558	0.0174272
Bsur	0.123592	0.137315	0.130395	0.137354	0.0540986	0.0524806	0.0676807	0.0555008	0.00217428	0.0148121		0.0153205	0.0141087	0.0107755	0.0183066	0.0186795	0.0222719	0.0137249	0.0258269	0.0176592
Ecal	0.139601	0.15234	0.145063	0.164021	0.167197	0.169853	0.185162	0.168987	0.141463	0.150708	0.15148		0.0158549	0.0135669	0.0200623	0.0190829	0.0214789	0.015485	0.0282701	0.019155
Rmar V1	0.147769	0.159844	0.150782	0.15152	0.1485	0.151813	0.16266	0.154538	0.124927	0.131706	0.135835	0.158896		0.00874296	0.0186218	0.0175116	0.0214567	0.0150743	0.0247558	0.0175855
Rmar (*) V1	0.108823	0.120709	0.114556	0.115664	0.108188	0.1089	0.124035	0.11059	0.0833429	0.0912299	0.0938489	0.128885	0.0693863		0.0164481	0.0162635	0.0200803	0.0128818	0.0230974	0.0156314
Rmar (*) V2	0.186565	0.202941	0.196067	0.200914	0.205111	0.203972	0.212294	0.204325	0.183008	0.188392	0.197398	0.222842	0.212156	0.172494		0.0223695	0.0249989	0.0201114	0.0202193	0.0185563
Sara V1	0.198324	0.211561	0.206347	0.211427	0.238127	0.238838	0.253194	0.236145	0.199605	0.208101	0.211484	0.221413	0.209805	0.181896	0.252862		0.0103005	0.0185698	0.0291415	0.0208505
Sara V2	0.222271	0.232503	0.22778	0.232003	0.26055	0.256657	0.276684	0.26033	0.217713	0.228277	0.23189	0.224029	0.230674	0.200882	0.27788	0.0947382		0.0211935	0.0354605	0.0236389
Dmel V1	0.145985	0.157227	0.153006	0.162098	0.157574	0.152925	0.165114	0.155464	0.125099	0.134061	0.13392	0.14953	0.144396	0.112067	0.209091	0.215451	0.215107		0.02703	0.0185649
Dmel V2	0.296405	0.30933	0.304857	0.322641	0.315005	0.321438	0.335199	0.318089	0.299433	0.309641	0.313201	0.338483	0.301095	0.271161	0.222141	0.356833	0.400246	0.319831		0.0273961
Bbro	0.209176	0.221089	0.216735	0.215649	0.211893	0.218857	0.227009	0.218669	0.186142	0.195338	0.197812	0.230393	0.210597	0.166308	0.214934	0.267533	0.260166	0.197463	0.333826
Group	Clade I	Clade II	Clade IIIa	Clade IIIb	Clade IIIc	Clade IV	Clade V	Clade VI	Clade VII	Clade VIII	Clade IX	Clade X
Clade I		0.00622054	0.0145271	0.0138561	0.012961	0.0115406	0.0134589	0.0149869	0.017123	0.0186616	0.0183773	0.0246969
Clade II	0.0475859		0.0151501	0.0143965	0.0135403	0.011974	0.0145418	0.0152663	0.0180361	0.0190334	0.0189293	0.0262619
Clade IIIa	0.146072	0.157708		0.0057515	0.00629821	0.0109357	0.0155269	0.0144327	0.0191461	0.0192908	0.0189597	0.0250442
Clade IIIb	0.138075	0.144622	0.0383182		0.00306979	0.0105686	0.0157207	0.0142593	0.0180466	0.0185154	0.0183274	0.0252096
Clade IIIc	0.126097	0.133395	0.0435875	0.0200288		0.0101522	0.0150604	0.013291	0.0178523	0.0177384	0.0180884	0.0253326
Clade IV	0.11531	0.11629	0.110075	0.101398	0.0931848		0.0130167	0.0123154	0.0151033	0.0155704	0.0164828	0.0225435
Clade V	0.144694	0.164021	0.166425	0.157691	0.147642	0.126364		0.0156425	0.0184189	0.0196826	0.0201409	0.0291304
Clade VI	0.151614	0.162098	0.151146	0.141545	0.130453	0.110794	0.14953		0.0181916	0.0185471	0.0202657	0.0277443
Clade VII	0.191373	0.197451	0.221445	0.201892	0.192045	0.164115	0.202711	0.19597		0.0201944	0.0219085	0.0294516
Clade VIII	0.215293	0.215649	0.213896	0.201076	0.193569	0.171475	0.230393	0.197463	0.246203		0.0190231	0.0274061
Clade IX	0.194973	0.200914	0.200875	0.196068	0.190392	0.17517	0.222842	0.209091	0.240055	0.214934		0.020064
Clade X	0.303309	0.322641	0.316813	0.319644	0.306627	0.268598	0.338483	0.319831	0.348867	0.333826	0.222141
