# Supplementary material for: Identification and characterization of a new family of long satellite DNA, specific of true toads (Anura, Amphibia, Bufonidae)
Source: Sci Rep. 2022 Aug 17;12:13960. doi: 10.1038/s41598-022-18051-9 (PMC9385698; doi:10.1038/s41598-022-18051-9)
Supplement: Supplementary file 15 — Supplementary Table S8. [file 41598_2022_18051_MOESM15_ESM.xlsx]

## Sheet: Hoja1
Supplementary Table S8: Number of hits after BlastN searches with BamHI-800 in Sequence Read Archive (SRA) data from Bufonidae RNA sources
Species	SRA	Sample	Tissue	Run	# Spots	# Bases	Size	HITS	%Identity
Bufo bufo	SRX5734385	SAMN11479950	Nuptial pads	SRR8954551	16849551	3.4G	2.6Gb	63	100.00-82.35
Bufo gargarizans	SRX2640687	SAMN06558991	Liver	SRR5344011	20836817	5.2G	1.9Gb	51	99.21-83.62
Bufo gargarizans	SRX2640686	SAMN06559900	liver	SRR5344010	25678062	6.5G	2.4Gb	20	98.41-80.22
Bufo gargarizans	SRX2640685	SAMN06560022	liver	SRR5344009	21610351	5.4G	1.7Gb	19	99.21-72.83
Bufo gargarizans	SRX2640684	SAMN06560023	liver	SRR5344008	21463798	5.4G	1.7Gb	10	97.62-91.51
Bufo tibetanus	SRX5445929	SAMN11032474	pooled organs	SRR8648150	21062149	6.2G	2.4Gb	8	93.24-81.31
Bufotes viridis	SRX1149807	SAMN03993917	Multiple tissues	SRR2163277	11210844	2.2G	1.3Gb	562	100-73.40
Rhinella marina	SRX9105476	SAMN16095083	liver	SRR12622724	32459390	6.5G	2.9Gb	54	96.00-77.00
Rhinella marina	SRX9105475	SAMN16095082	liver	SRR12622725	33331765	6.7G	3Gb	49	100.00-77.00
Rhinella marina	SRX651312	SAMN02910015	liver	SRR1514601	277237205	42.1G	26.7Gb	9	98.68-87.67
Rhinella marina	SRX9105472	SAMN16095079	spleen	SRR12622728	31106200	6.2G	2.8Gb	19	98.97-86.90
Rhinella marina	SRX12486051	SAMN22047323	brain	SRR16201692	12271004	3.1G	1.4Gb	1	89.26
Rhinella marina	SRX8151612	SAMN14655902	skin	SRR11583967	9397727	1.3G	1Gb	4	97.14-93.13
Rhinella marina	ERX2254175	SAMEA104138058	kidney	ERR2198609	41433537	12.4G	8.2Gb	51	95.86-86.67
Rhinella marina	SRX2735690	SAMN06756327	ovary	SRR5446724	217050748	54.7G	17.7Gb	27	98.36-88.10
Rhinella marina	SRX952232	SAMN03401027	triceps femoris	SRR1910534-SRR1910535	93812524	19G	12Gb	2	97.03
Rhinella diptycha	ERX2670407	SAMEA4752078	mucous gland	ERR2653953	63863722	11.9G	5.2Gb	1	80
Rhinella diptycha	ERX2670406	SAMEA4752078	mucous gland	ERR2653952	63178255	11.7G	5.1Gb	15	95.74-71.05
Rhinella diptycha	SRX651313	SAMN02910024	liver	SRR1514623	277138461	42.1G	26.5Gb	19	98.68-78.26
Rhinella spinulosa	SRX456145	SAMN02598251	Unk	SRR1151082-SRR1151093	407.6M	82.3G	50.5Gb	133	96.04-80.00
Rhinella arenarum	SRX4522042	SAMN09785251	Whole larvae	SRR7661414	19530156	3.9G	1.6Gb	ns
Duttaphrynus melanosticus	SRX8151615	SAMN14655878	stomach	SRR11583964	14197013	3.6G	1.5Gb	9	85.43-79.59
Duttaphrynus melanosticus	SRX8151614	SAMN14655877	muscle	SRR11583965	10787229	2.7G	1.2Gb	4	82.46-78.86
Duttaphrynus melanosticus	SRX8151613	SAMN14655876	brain	SRR11583966	16523377	3.8G	1.8Gb	5	97.30-75.76
blastn searches were performed with BamHI-800 sequences (V1) from the same species (or genus when the sequence is not available for the species).
